# Supplementary material for: Crystal structure of 4,4′-(disulfanediyl)dibutanoic acid–4,4′-bipyridine (1/1)
Source: Acta Crystallogr Sect E Struct Rep Online. 2014 Aug 30;70(Pt 9):157–60. doi: 10.1107/S1600536814018558 (PMC4186179; doi:10.1107/S1600536814018558)
Supplement: Supplementary file 1 [file e-70-00157-sup1.cif]

##############################################################################
#                                                                            #
# This CIF contains the data in a paper accepted for publication in          #
# Acta Crystallographica Section E. It conforms to the requirements of       #
# Notes for Authors for Acta Crystallographica Section E, and has been       #
# peer reviewed under the auspices of the IUCr Commission on Journals.       #
#                                                                            #
# Full details of the Crystallographic Information File format               #
# are given in the paper "The Crystallographic Information File (CIF):       #
# a New Standard Archive File for Crystallography" by S. R. Hall, F. H.      #
# Allen and I. D. Brown [Acta Cryst. (1991), A47, 655-685].                  #
#                                                                            #
# The current version of the core CIF dictionary is obtainable from          #
# ftp://ftp.iucr.org/pub/cif_core.dic.                                       #
#                                                                            #
# Software is freely available for graphical display of the structure(s)     #
# in this CIF. For information consult the CIF software page                 #
# http://www.iucr.org/resources/cif/software.                                #
#                                                                            #
# This file may be used for bona fide research purposes within the           #
# scientific community so long as proper attribution is given to the journal # 
# article from which it was obtained.                                        #
#                                                                            #
##############################################################################
data_I
_audit_creation_method     SHELXL-2013
_database_code_depnum_ccdc_archive     'CCDC 1019479'
_chemical_name_systematic
;
4,4'-(Disulfanediyl)dibutanoic acid--4,4'-bipyridine (1/1)
;
_chemical_name_common     ?
_chemical_formula_moiety     'C8 H14 O4 S2, C10 H8 N2'
_chemical_formula_sum     'C18 H22 N2 O4 S2'
_chemical_formula_iupac     'C8 H14 O4 S2, C10 H8 N2'
_chemical_formula_weight     394.49
_chemical_melting_point     ?
_shelx_space_group_comment
;
The symmetry employed for this shelxl refinement is uniquely defined
by the following loop, which should always be used as a source of
symmetry information in preference to the above space-group names.
They are only intended as comments.
;
_space_group_crystal_system     triclinic
_space_group_name_H-M_alt     'P -1'
_space_group_name_Hall     '-P 1'
loop_
    _space_group_symop_operation_xyz
    'x, y, z'
    '-x, -y, -z'
_cell_length_a     5.154(3)
_cell_length_b     11.124(7)
_cell_length_c     17.256(11)
_cell_angle_alpha     79.096(10)
_cell_angle_beta     87.126(10)
_cell_angle_gamma     85.030(12)
_cell_volume     967.3(10)
_cell_formula_units_Z     2
_cell_measurement_reflns_used     1445
_cell_measurement_theta_min     2.403
_cell_measurement_theta_max     21.113
_cell_measurement_temperature     297(2)
_exptl_crystal_description     block
_exptl_crystal_colour     colourless
_exptl_crystal_size_max     0.23
_exptl_crystal_size_mid     0.14
_exptl_crystal_size_min     0.11
_exptl_crystal_density_diffrn     1.354
_exptl_crystal_density_meas     ?
_exptl_crystal_density_method     ?
_exptl_crystal_F_000     416
_exptl_absorpt_coefficient_mu     0.301
_exptl_absorpt_correction_type     multi-scan
_exptl_absorpt_process_details     '(SADABS; Sheldrick, 2008<i>a</i>)'
_shelx_estimated_absorpt_T_min     0.951
_shelx_estimated_absorpt_T_max     0.967
_exptl_absorpt_correction_T_min     0.94
_exptl_absorpt_correction_T_max     0.98
_diffrn_ambient_temperature     297(2)
_diffrn_radiation_type     MoK\a
_diffrn_radiation_wavelength     0.71073
_diffrn_radiation_source     'fine-focus sealed tube'
_diffrn_radiation_monochromator     graphite
_diffrn_measurement_device_type     'Bruker SMART CCD area detector'
_diffrn_measurement_method     'CCD rotation images, thin slices'
_diffrn_detector_area_resol_mean     ?
_diffrn_reflns_number     8306
_diffrn_reflns_av_R_equivalents     0.0310
_diffrn_reflns_theta_min     1.202
_diffrn_reflns_theta_max     27.807
_diffrn_reflns_theta_full     25.000
_diffrn_measured_fraction_theta_max     0.911
_diffrn_measured_fraction_theta_full     1.000
_diffrn_reflns_limit_h_min     -6
_diffrn_reflns_limit_h_max     6
_diffrn_reflns_limit_k_min     -14
_diffrn_reflns_limit_k_max     14
_diffrn_reflns_limit_l_min     -22
_diffrn_reflns_limit_l_max     22
_refine_special_details     ?
_reflns_number_total     4185
_reflns_number_gt     2376
_reflns_threshold_expression     'I > 2\s(I)'
_refine_ls_structure_factor_coef     Fsqd
_refine_ls_matrix_type     full
_refine_ls_R_factor_all     0.0903
_refine_ls_R_factor_gt     0.0482
_refine_ls_wR_factor_gt     0.1104
_refine_ls_wR_factor_ref     0.1314
_refine_ls_goodness_of_fit_ref     0.905
_refine_ls_restrained_S_all     0.905
_refine_ls_number_reflns     4185
_refine_ls_number_parameters     243
_refine_ls_number_restraints     2
_refine_ls_hydrogen_treatment     mixed
_refine_ls_weighting_scheme     calc
_refine_ls_weighting_details
                      'w=1/[\s^2^(Fo^2^)+(0.0623P)^2^] where P=(Fo^2^+2Fc^2^)/3'
_atom_sites_solution_hydrogens     mixed
_atom_sites_solution_primary     ?
_atom_sites_solution_secondary     ?
_refine_ls_shift/su_max     0.000
_refine_ls_shift/su_mean     0.000
_refine_diff_density_max     0.256
_refine_diff_density_min     -0.162
_refine_ls_extinction_method     none
_refine_ls_extinction_coef     .
loop_
    _atom_type_symbol
    _atom_type_description
    _atom_type_scat_dispersion_real
    _atom_type_scat_dispersion_imag
    _atom_type_scat_source
    'C' 'C' 0.0033 0.0016
                         'International Tables Vol C Tables 4.2.6.8 and 6.1.1.4'
    'H' 'H' 0.0000 0.0000
                         'International Tables Vol C Tables 4.2.6.8 and 6.1.1.4'
    'N' 'N' 0.0061 0.0033
                         'International Tables Vol C Tables 4.2.6.8 and 6.1.1.4'
    'O' 'O' 0.0106 0.0060
                         'International Tables Vol C Tables 4.2.6.8 and 6.1.1.4'
    'S' 'S' 0.1246 0.1234
                         'International Tables Vol C Tables 4.2.6.8 and 6.1.1.4'
_computing_data_collection     'SMART (Bruker, 2001)'
_computing_cell_refinement     'SAINT (Bruker, 2002)'
_computing_data_reduction     'SAINT (Bruker, 2002)'
_computing_structure_solution     'SHELXS97 (Sheldrick, 2008<i>b</i>)'
_computing_structure_refinement     'SHELXL97 (Sheldrick, 2008<i>b</i>)'
_computing_molecular_graphics     'SHELXTL (Sheldrick, 2008<i>b</i>)'
_computing_publication_material
                     'SHELXTL (Sheldrick, 2008<i>b</i>) and PLATON (Spek, 2009)'
loop_
    _atom_site_type_symbol
    _atom_site_label
    _atom_site_fract_x
    _atom_site_fract_y
    _atom_site_fract_z
    _atom_site_U_iso_or_equiv
    _atom_site_adp_type
    _atom_site_calc_flag
    _atom_site_occupancy
    _atom_site_disorder_assembly
    _atom_site_disorder_group
    S S1A 1.04515(14) -0.04804(7) 0.29204(4) 0.0744(3) Uani d 1 . .
    S S2A 0.87636(14) 0.02612(6) 0.18771(4) 0.0673(2) Uani d 1 . .
    O O1A 0.7237(4) 0.23802(19) 0.51914(11) 0.0781(6) Uani d 1 . .
    H H1A 0.627(5) 0.292(2) 0.5388(16) 0.105(11) Uiso d 1 . .
    O O2A 0.4101(4) 0.26892(19) 0.43314(12) 0.0884(7) Uani d 1 . .
    O O3A 1.4882(4) -0.16886(17) -0.02741(11) 0.0745(6) Uani d 1 . .
    H H3A 1.596(5) -0.222(2) -0.0447(18) 0.127(13) Uiso d 1 . .
    O O4A 1.4099(4) -0.32979(16) 0.06596(10) 0.0775(6) Uani d 1 . .
    C C1A 0.6119(6) 0.2170(2) 0.45711(15) 0.0640(7) Uani d 1 . .
    C C2A 0.7747(6) 0.1205(3) 0.42096(16) 0.0794(9) Uani d 1 . .
    H H2AA 0.9044 0.1604 0.3846 0.095 Uiso calc 1 . .
    H H2AB 0.8663 0.0643 0.4625 0.095 Uiso calc 1 . .
    C C3A 0.6193(6) 0.0492(3) 0.37810(16) 0.0738(8) Uani d 1 . .
    H H3AA 0.5658 0.1007 0.3287 0.089 Uiso calc 1 . .
    H H3AB 0.4630 0.0276 0.4095 0.089 Uiso calc 1 . .
    C C4A 0.7675(6) -0.0675(2) 0.36052(15) 0.0735(8) Uani d 1 . .
    H H4AA 0.6464 -0.1145 0.3398 0.088 Uiso calc 1 . .
    H H4AB 0.8274 -0.1162 0.4100 0.088 Uiso calc 1 . .
    C C5A 0.7684(5) -0.1061(2) 0.15574(15) 0.0623(7) Uani d 1 . .
    H H5AA 0.6608 -0.1495 0.1978 0.075 Uiso calc 1 . .
    H H5AB 0.6594 -0.0777 0.1106 0.075 Uiso calc 1 . .
    C C6A 0.9844(5) -0.1966(2) 0.13303(14) 0.0586(6) Uani d 1 . .
    H H6AA 1.1029 -0.2205 0.1762 0.070 Uiso calc 1 . .
    H H6AB 0.9088 -0.2698 0.1247 0.070 Uiso calc 1 . .
    C C7A 1.1351(5) -0.1431(2) 0.05930(13) 0.0550(6) Uani d 1 . .
    H H7AA 1.0154 -0.1211 0.0163 0.066 Uiso calc 1 . .
    H H7AB 1.2036 -0.0682 0.0675 0.066 Uiso calc 1 . .
    C C8A 1.3562(5) -0.2257(2) 0.03466(13) 0.0549(6) Uani d 1 . .
    N N1B 0.4619(4) 0.38299(19) 0.60732(12) 0.0634(6) Uani d 1 . .
    N N2B -0.2001(4) 0.69792(17) 0.89024(12) 0.0619(6) Uani d 1 . .
    C C1B 0.2496(6) 0.4565(3) 0.58974(15) 0.0752(8) Uani d 1 . .
    H H1B 0.1860 0.4652 0.5393 0.090 Uiso calc 1 . .
    C C2B 0.1163(5) 0.5213(2) 0.64262(14) 0.0657(7) Uani d 1 . .
    H H2B -0.0307 0.5732 0.6270 0.079 Uiso calc 1 . .
    C C3B 0.2016(4) 0.50899(19) 0.71826(12) 0.0482(6) Uani d 1 . .
    C C4B 0.4247(5) 0.4314(2) 0.73679(13) 0.0568(6) Uani d 1 . .
    H H4B 0.4919 0.4201 0.7869 0.068 Uiso calc 1 . .
    C C5B 0.5455(5) 0.3712(2) 0.68026(14) 0.0631(7) Uani d 1 . .
    H H5B 0.6942 0.3194 0.6939 0.076 Uiso calc 1 . .
    C C6B -0.2730(5) 0.7174(2) 0.81551(15) 0.0655(7) Uani d 1 . .
    H H6B -0.4152 0.7733 0.8012 0.079 Uiso calc 1 . .
    C C7B -0.1501(5) 0.6598(2) 0.75835(14) 0.0578(6) Uani d 1 . .
    H H7B -0.2093 0.6767 0.7071 0.069 Uiso calc 1 . .
    C C8B 0.0639(4) 0.57597(19) 0.77791(13) 0.0477(6) Uani d 1 . .
    C C9B 0.1404(5) 0.5567(2) 0.85557(13) 0.0577(6) Uani d 1 . .
    H H9B 0.2827 0.5019 0.8715 0.069 Uiso calc 1 . .
    C C10B 0.0063(5) 0.6186(2) 0.90922(14) 0.0633(7) Uani d 1 . .
    H H10B 0.0622 0.6045 0.9608 0.076 Uiso calc 1 . .
loop_
    _atom_site_aniso_label
    _atom_site_aniso_U_11
    _atom_site_aniso_U_22
    _atom_site_aniso_U_33
    _atom_site_aniso_U_12
    _atom_site_aniso_U_13
    _atom_site_aniso_U_23
    S1A 0.0605(5) 0.0877(5) 0.0845(5) 0.0148(4) -0.0181(4) -0.0456(4)
    S2A 0.0779(5) 0.0572(4) 0.0685(4) 0.0008(3) 0.0026(4) -0.0206(3)
    O1A 0.0807(14) 0.0935(14) 0.0625(11) 0.0290(11) -0.0102(10) -0.0350(11)
    O2A 0.0810(15) 0.1039(15) 0.0861(14) 0.0257(12) -0.0253(12) -0.0411(12)
    O3A 0.0912(15) 0.0658(11) 0.0640(11) 0.0144(10) 0.0107(10) -0.0185(10)
    O4A 0.0936(15) 0.0618(11) 0.0692(12) 0.0252(10) -0.0073(10) -0.0048(9)
    C1A 0.0731(19) 0.0640(16) 0.0546(15) 0.0076(14) 0.0012(14) -0.0173(13)
    C2A 0.079(2) 0.0869(19) 0.0806(19) 0.0143(16) -0.0110(16) -0.0441(17)
    C3A 0.075(2) 0.0852(19) 0.0631(16) 0.0072(15) -0.0015(14) -0.0248(15)
    C4A 0.094(2) 0.0654(16) 0.0629(16) 0.0057(15) -0.0097(15) -0.0197(14)
    C5A 0.0628(17) 0.0658(15) 0.0616(15) -0.0032(13) -0.0026(13) -0.0207(13)
    C6A 0.0675(18) 0.0527(13) 0.0574(14) -0.0010(12) -0.0042(13) -0.0154(12)
    C7A 0.0591(16) 0.0546(13) 0.0504(13) 0.0096(12) -0.0096(11) -0.0114(11)
    C8A 0.0617(16) 0.0589(15) 0.0463(13) 0.0086(12) -0.0143(12) -0.0183(12)
    N1B 0.0697(15) 0.0664(13) 0.0553(12) 0.0062(11) 0.0018(11) -0.0208(11)
    N2B 0.0729(15) 0.0546(12) 0.0586(12) -0.0003(11) 0.0096(11) -0.0164(10)
    C1B 0.076(2) 0.101(2) 0.0514(15) 0.0174(17) -0.0120(14) -0.0279(15)
    C2B 0.0632(17) 0.0813(18) 0.0520(14) 0.0174(14) -0.0094(12) -0.0191(13)
    C3B 0.0533(15) 0.0453(12) 0.0456(12) -0.0007(11) -0.0001(11) -0.0089(10)
    C4B 0.0652(17) 0.0558(14) 0.0483(13) 0.0105(12) -0.0059(12) -0.0125(11)
    C5B 0.0687(18) 0.0602(15) 0.0582(15) 0.0149(13) -0.0047(13) -0.0136(13)
    C6B 0.0674(18) 0.0630(15) 0.0646(16) 0.0115(13) -0.0004(14) -0.0158(13)
    C7B 0.0579(16) 0.0642(15) 0.0508(13) 0.0078(12) -0.0047(12) -0.0140(12)
    C8B 0.0522(14) 0.0415(11) 0.0491(12) -0.0021(10) 0.0021(11) -0.0092(10)
    C9B 0.0715(18) 0.0498(13) 0.0504(13) 0.0080(12) -0.0070(12) -0.0103(11)
    C10B 0.086(2) 0.0576(14) 0.0460(13) 0.0022(14) -0.0018(13) -0.0129(12)
_geom_special_details
;
All e.s.d.'s (except the e.s.d. in the dihedral angle between two l.s. planes)
are estimated using the full covariance matrix. The cell e.s.d.'s are taken
into account individually in the estimation of e.s.d.'s in distances, angles
and torsion angles; correlations between e.s.d.'s in cell parameters are only
used when they are defined by crystal symmetry. An approximate (isotropic)
treatment of cell e.s.d.'s is used for estimating e.s.d.'s involving l.s.
planes.
;
loop_
    _geom_bond_atom_site_label_1
    _geom_bond_atom_site_label_2
    _geom_bond_site_symmetry_2
    _geom_bond_distance
    _geom_bond_publ_flag
    C1A C2A . 1.513(3) y
    C2A C3A . 1.487(4) y
    C3A C4A . 1.522(3) y
    C4A S1A . 1.811(3) y
    C1A O1A . 1.309(3) y
    C1A O2A . 1.198(3) y
    S1A S2A . 2.0369(14) y
    C8A C7A . 1.497(3) y
    C7A C6A . 1.507(3) y
    C6A C5A . 1.522(3) y
    S2A C5A . 1.805(3) y
    O3A C8A . 1.325(3) y
    O4A C8A . 1.197(3) y
    O1A H1A . 0.851(10) ?
    O3A H3A . 0.863(10) ?
    C2A H2AA . 0.9700 ?
    C2A H2AB . 0.9700 ?
    C3A H3AA . 0.9700 ?
    C3A H3AB . 0.9700 ?
    C4A H4AA . 0.9700 ?
    C4A H4AB . 0.9700 ?
    C5A H5AA . 0.9700 ?
    C5A H5AB . 0.9700 ?
    C6A H6AA . 0.9700 ?
    C6A H6AB . 0.9700 ?
    C7A H7AA . 0.9700 ?
    C7A H7AB . 0.9700 ?
    N1B C1B . 1.320(3) ?
    N1B C5B . 1.330(3) ?
    N2B C6B . 1.334(3) ?
    N2B C10B . 1.334(3) ?
    C1B C2B . 1.388(3) ?
    C1B H1B . 0.9300 ?
    C2B C3B . 1.377(3) ?
    C2B H2B . 0.9300 ?
    C3B C4B . 1.389(3) ?
    C3B C8B . 1.498(3) ?
    C4B C5B . 1.379(3) ?
    C4B H4B . 0.9300 ?
    C5B H5B . 0.9300 ?
    C6B C7B . 1.375(3) ?
    C6B H6B . 0.9300 ?
    C7B C8B . 1.393(3) ?
    C7B H7B . 0.9300 ?
    C8B C9B . 1.388(3) ?
    C9B C10B . 1.380(3) ?
    C9B H9B . 0.9300 ?
    C10B H10B . 0.9300 ?
loop_
    _geom_angle_atom_site_label_1
    _geom_angle_atom_site_label_2
    _geom_angle_atom_site_label_3
    _geom_angle_site_symmetry_1
    _geom_angle_site_symmetry_3
    _geom_angle
    _geom_angle_publ_flag
    C4A S1A S2A . . 102.70(10) ?
    C5A S2A S1A . . 102.95(9) ?
    C1A O1A H1A . . 109(2) ?
    C8A O3A H3A . . 108(2) ?
    O2A C1A O1A . . 123.6(2) ?
    O2A C1A C2A . . 126.0(3) ?
    O1A C1A C2A . . 110.4(2) ?
    C3A C2A C1A . . 113.4(2) ?
    C3A C2A H2AA . . 108.9 ?
    C1A C2A H2AA . . 108.9 ?
    C3A C2A H2AB . . 108.9 ?
    C1A C2A H2AB . . 108.9 ?
    H2AA C2A H2AB . . 107.7 ?
    C2A C3A C4A . . 113.2(2) ?
    C2A C3A H3AA . . 108.9 ?
    C4A C3A H3AA . . 108.9 ?
    C2A C3A H3AB . . 108.9 ?
    C4A C3A H3AB . . 108.9 ?
    H3AA C3A H3AB . . 107.8 ?
    C3A C4A S1A . . 116.6(2) ?
    C3A C4A H4AA . . 108.1 ?
    S1A C4A H4AA . . 108.1 ?
    C3A C4A H4AB . . 108.1 ?
    S1A C4A H4AB . . 108.1 ?
    H4AA C4A H4AB . . 107.3 ?
    C6A C5A S2A . . 115.37(18) ?
    C6A C5A H5AA . . 108.4 ?
    S2A C5A H5AA . . 108.4 ?
    C6A C5A H5AB . . 108.4 ?
    S2A C5A H5AB . . 108.4 ?
    H5AA C5A H5AB . . 107.5 ?
    C7A C6A C5A . . 112.23(19) ?
    C7A C6A H6AA . . 109.2 ?
    C5A C6A H6AA . . 109.2 ?
    C7A C6A H6AB . . 109.2 ?
    C5A C6A H6AB . . 109.2 ?
    H6AA C6A H6AB . . 107.9 ?
    C8A C7A C6A . . 115.2(2) ?
    C8A C7A H7AA . . 108.5 ?
    C6A C7A H7AA . . 108.5 ?
    C8A C7A H7AB . . 108.5 ?
    C6A C7A H7AB . . 108.5 ?
    H7AA C7A H7AB . . 107.5 ?
    O4A C8A O3A . . 123.4(2) ?
    O4A C8A C7A . . 125.4(2) ?
    O3A C8A C7A . . 111.2(2) ?
    C1B N1B C5B . . 116.8(2) ?
    C6B N2B C10B . . 117.1(2) ?
    N1B C1B C2B . . 123.4(2) ?
    N1B C1B H1B . . 118.3 ?
    C2B C1B H1B . . 118.3 ?
    C3B C2B C1B . . 120.0(2) ?
    C3B C2B H2B . . 120.0 ?
    C1B C2B H2B . . 120.0 ?
    C2B C3B C4B . . 116.6(2) ?
    C2B C3B C8B . . 122.2(2) ?
    C4B C3B C8B . . 121.2(2) ?
    C5B C4B C3B . . 119.4(2) ?
    C5B C4B H4B . . 120.3 ?
    C3B C4B H4B . . 120.3 ?
    N1B C5B C4B . . 123.8(2) ?
    N1B C5B H5B . . 118.1 ?
    C4B C5B H5B . . 118.1 ?
    N2B C6B C7B . . 123.8(2) ?
    N2B C6B H6B . . 118.1 ?
    C7B C6B H6B . . 118.1 ?
    C6B C7B C8B . . 119.4(2) ?
    C6B C7B H7B . . 120.3 ?
    C8B C7B H7B . . 120.3 ?
    C9B C8B C7B . . 116.6(2) ?
    C9B C8B C3B . . 121.9(2) ?
    C7B C8B C3B . . 121.5(2) ?
    C10B C9B C8B . . 120.3(2) ?
    C10B C9B H9B . . 119.9 ?
    C8B C9B H9B . . 119.9 ?
    N2B C10B C9B . . 122.8(2) ?
    N2B C10B H10B . . 118.6 ?
    C9B C10B H10B . . 118.6 ?
loop_
    _geom_torsion_atom_site_label_1
    _geom_torsion_atom_site_label_2
    _geom_torsion_atom_site_label_3
    _geom_torsion_atom_site_label_4
    _geom_torsion_site_symmetry_1
    _geom_torsion_site_symmetry_2
    _geom_torsion_site_symmetry_3
    _geom_torsion_site_symmetry_4
    _geom_torsion
    _geom_torsion_publ_flag
    C2A C3A C4A S1A . . . . -66.2(3) y
    C3A C4A S1A S2A . . . . -68.2(2) y
    O2A C1A C2A C3A . . . . -28.2(4) y
    C1A C2A C3A C4A . . . . -165.0(2) y
    S2A C5A C6A C7A . . . . -67.6(2) y
    S1A S2A C5A C6A . . . . -67.67(19) y
    C6A C7A C8A O4A . . . . 4.3(4) y
    C5A C6A C7A C8A . . . . 178.3(2) y
    C6A C7A C8A O3A . . . . -175.9(2) ?
    C5B N1B C1B C2B . . . . 0.9(5) ?
    N1B C1B C2B C3B . . . . -1.2(5) ?
    C1B C2B C3B C4B . . . . 1.0(4) ?
    C1B C2B C3B C8B . . . . -179.5(2) ?
    C2B C3B C4B C5B . . . . -0.5(4) ?
    C8B C3B C4B C5B . . . . 179.9(2) ?
    C1B N1B C5B C4B . . . . -0.4(4) ?
    C3B C4B C5B N1B . . . . 0.3(4) ?
    C10B N2B C6B C7B . . . . 0.8(4) ?
    N2B C6B C7B C8B . . . . -0.2(4) ?
    C6B C7B C8B C9B . . . . -0.4(4) ?
    C6B C7B C8B C3B . . . . 178.8(2) ?
    C2B C3B C8B C9B . . . . 175.5(3) ?
    C4B C3B C8B C9B . . . . -4.9(4) ?
    C2B C3B C8B C7B . . . . -3.7(4) ?
    C4B C3B C8B C7B . . . . 175.9(2) ?
    C7B C8B C9B C10B . . . . 0.3(4) ?
    C3B C8B C9B C10B . . . . -179.0(2) ?
    C6B N2B C10B C9B . . . . -0.9(4) ?
    C8B C9B C10B N2B . . . . 0.4(4) ?
    O1A C1A C2A C3A . . . . 152.4(3) ?
loop_
    _geom_hbond_atom_site_label_D
    _geom_hbond_atom_site_label_H
    _geom_hbond_atom_site_label_A
    _geom_hbond_site_symmetry_A
    _geom_hbond_distance_DH
    _geom_hbond_distance_HA
    _geom_hbond_distance_DA
    _geom_hbond_angle_DHA
    O1A H1A N1B . 0.851(10) 1.834(13) 2.661(3) 163(3)
    O3A H3A N2B 1_744 0.863(10) 1.803(14) 2.637(3) 162(3)
    C9B H9B O4A 2_756 0.93 2.49 3.404(3) 167.2
_shelx_hkl_file
;
  -1   1   0  405.31   20.13
   0   1   0  195.75   13.99
   2   1   0   10.95    3.31
  -3   2   0  272.81   16.52
  -2   2   0    1.99    1.41
  -1   2   0 1731.41   41.61
   1   2   0 8783.44   93.72
  -3   3   0  361.71   19.02
  -2   3   0  328.27   18.12
  -1   3   0    2.99    1.73
  -3   4   0   42.99    6.56
  -2   4   0   80.72    8.98
  -3   5   0   23.65    4.86
  -2   5   0   34.38    5.86
  -3   6   0  405.59   20.14
  -5   7   0    9.25    3.04
  -4   7   0    9.47    3.08
  -3   7   0  527.17   22.96
  -4   8   0   13.73    3.71
  -2   8   0  559.95   23.66
   3   8   0    0.74    0.86
  -4   9   0   18.16    4.26
   3   9   0    1.92    1.39
   4   9   0   24.30    4.93
   5   9   0    0.66    0.81
   3  10   0   12.43    3.53
   4  10   0   19.56    4.42
   3  11   0    0.83    0.91
   4  11   0    0.35    0.59
   2 -12   1    0.96    0.98
   3 -11   1    0.96    0.98
   3 -10   1    1.56    1.25
   4  -9   1    6.62    2.57
   5  -7   1   12.34    3.51
   5  -6   1    0.02    0.14
   2  -2   1    0.39    0.63
  -1  -1   1  227.63   15.09
  -3   0   1   49.28    7.02
   0   0   1    1.25    1.12
  -4   1   1  177.31   13.32
  -3   1   1  200.53   14.16
  -2   1   1  971.11   31.16
  -1   1   1  313.22   17.70
   1   1   1  340.11   18.44
  -4   2   1   69.58    8.34
  -2   2   1 1380.28   37.15
  -1   2   1   34.63    5.89
   2   2   1  140.35   11.85
  -2   3   1  779.16   27.91
  -1   3   1    1.98    1.41
  -5   4   1   26.39    5.14
  -2   4   1    6.21    2.49
   3   4   1  149.46   12.23
  -3   5   1   20.10    4.48
  -2   5   1    1.44    1.20
  -5   6   1    5.78    2.40
  -3   6   1   57.34    7.57
  -5   7   1    2.05    1.43
  -4   7   1   25.59    5.06
  -4   8   1    1.96    1.40
  -3   8   1   11.56    3.40
  -2   8   1   50.33    7.09
  -1   8   1    6.90    2.63
   0   8   1  233.43   15.28
  -4   9   1    4.15    2.04
  -3   9   1    0.34    0.58
  -2   9   1    1.37    1.17
  -1   9   1   88.02    9.38
   3   9   1   31.15    5.58
   4   9   1    4.70    2.17
   5   9   1    1.22    1.10
   3  10   1   67.98    8.25
   4  10   1   26.52    5.15
   3  11   1   12.17    3.49
   4  11   1   12.03    3.47
   3  12   1    1.94    1.39
   2 -12   2    1.36    1.17
   3 -11   2    4.37    2.09
   5  -7   2    0.34    0.58
   5  -6   2    2.52    1.59
  -3  -1   2  695.05   26.36
  -3   0   2   57.37    7.57
  -2   0   2  777.95   27.89
  -4   1   2   52.76    7.26
  -2   1   2   53.48    7.31
  -1   1   2 7482.26   86.50
   0   1   2    0.68    0.82
   1   1   2  223.99   14.97
  -4   2   2   60.36    7.77
  -3   2   2   29.56    5.44
  -2   2   2  986.97   31.42
  -1   2   2  305.32   17.47
   1   2   2  326.68   18.07
  -6   3   2    1.60    1.27
  -5   3   2   63.19    7.95
  -4   3   2   87.77    9.37
  -2   3   2 1845.84   42.96
   1   3   2 1348.57   36.72
   2   3   2  345.52   18.59
  -2   4   2  192.46   13.87
  -5   5   2    7.73    2.78
  -3   5   2  316.92   17.80
  -2   5   2   84.27    9.18
  -5   6   2   26.35    5.13
  -4   6   2   19.68    4.44
  -3   6   2  261.34   16.17
  -5   7   2   27.53    5.25
  -4   7   2  108.69   10.43
  -4   8   2   37.10    6.09
  -3   8   2  284.81   16.88
  -4   9   2    0.02    0.14
  -3   9   2  163.74   12.80
  -2   9   2  134.52   11.60
  -1   9   2    0.04    0.20
   0   9   2    0.13    0.36
   3   9   2    5.34    2.31
   4   9   2    0.46    0.68
   5   9   2    1.44    1.20
  -3  10   2   19.49    4.41
  -2  10   2  230.93   15.20
  -1  10   2   20.62    4.54
   0  10   2    8.33    2.89
   3  10   2    1.29    1.14
   4  10   2    0.18    0.42
  -2  11   2   32.47    5.70
   3  11   2    0.06    0.25
   4  11   2    6.32    2.51
   3  12   2    1.16    1.08
   5  -6   3    7.22    2.69
   5  -5   3    1.99    1.41
  -2   0   3  474.69   21.79
  -5   1   3   66.53    8.16
  -2   1   3  206.98   14.39
  -1   1   3   60.12    7.75
   1   1   3  941.93   30.69
   2   1   3  221.73   14.89
  -6   2   3   15.02    3.88
  -3   2   3   73.06    8.55
  -2   2   3   15.04    3.88
   1   2   3 1533.19   39.16
   2   2   3  302.31   17.39
  -6   3   3   10.94    3.31
   1   3   3  959.35   30.97
  -5   4   3    7.03    2.65
  -4   4   3  177.59   13.33
  -2   4   3    0.61    0.78
  -5   5   3   23.12    4.81
  -4   5   3  148.47   12.18
   2   5   3 1127.62   33.58
  -5   6   3   16.88    4.11
  -4   6   3   21.48    4.63
  -3   6   3  354.24   18.82
  -4   7   3   18.94    4.35
  -4   8   3    9.19    3.03
  -4   9   3    0.23    0.48
  -3   9   3    2.14    1.46
  -2   9   3   84.72    9.20
  -1   9   3    8.10    2.85
   0   9   3  120.32   10.97
  -3  10   3    0.22    0.47
  -2  10   3   84.89    9.21
  -1  10   3   91.58    9.57
   0  10   3    3.05    1.75
   1  10   3   42.88    6.55
   3  10   3   22.16    4.71
   4  10   3   12.88    3.59
  -3  11   3    2.56    1.60
  -2  11   3    5.42    2.33
  -1  11   3  100.94   10.05
   0  11   3   14.44    3.80
   3  11   3   34.29    5.86
   4  11   3    1.85    1.36
  -2  12   3    4.23    2.06
  -1  12   3   82.43    9.08
   3  12   3   20.59    4.54
   5  -6   4    0.04    0.20
   5  -5   4    6.11    2.47
  -6   1   4    0.77    0.88
  -3   1   4  261.07   16.16
  -2   1   4 2848.76   53.37
   2   1   4  304.37   17.45
   3   1   4  100.43   10.02
  -6   2   4    0.06    0.25
  -5   2   4   59.40    7.71
  -4   2   4   96.23    9.81
  -3   2   4   74.96    8.66
  -2   2   4  654.01   25.57
  -1   2   4 5446.09   73.80
   1   2   4 3019.08   54.95
  -5   3   4   37.15    6.10
  -3   3   4  223.53   14.95
   1   3   4 2731.34   52.26
   3   3   4  245.91   15.68
  -5   4   4   20.69    4.55
  -4   4   4  256.49   16.02
  -3   4   4  138.94   11.79
   1   4   4  386.13   19.65
  -5   5   4   21.48    4.63
  -4   5   4   48.81    6.99
   3   5   4  101.81   10.09
  -5   6   4    4.92    2.22
  -4   6   4   47.22    6.87
  -5   7   4   43.05    6.56
  -4   9   4   69.98    8.37
  -3   9   4   19.48    4.41
  -3  10   4   44.43    6.67
  -2  10   4   20.24    4.50
  -1  10   4    0.16    0.40
   0  10   4   54.62    7.39
   1  10   4   12.94    3.60
   3  10   4    0.17    0.41
   4  10   4    1.94    1.39
  -3  11   4   69.18    8.32
  -2  11   4    2.96    1.72
  -1  11   4   88.78    9.42
   0  11   4   27.92    5.28
   1  11   4    3.85    1.96
   3  11   4    0.71    0.84
   4  11   4    6.83    2.61
  -2  12   4    8.63    2.94
  -1  12   4    1.60    1.26
   0  12   4   83.29    9.13
   3  12   4    5.80    2.41
  -1  13   4    0.38    0.62
   2  13   4    3.55    1.88
   5  -6   5    7.73    2.78
   5  -5   5   47.88    6.92
   1  -4   5    2.13    1.46
   5  -4   5    6.34    2.52
   3  -1   5  234.49   15.31
  -6   0   5    5.43    2.33
  -6   1   5    0.62    0.79
  -4   1   5   81.06    9.00
  -3   1   5   70.77    8.41
  -2   1   5 1490.91   38.61
   2   1   5  249.30   15.79
   3   1   5  182.91   13.52
  -5   2   5   21.42    4.63
  -3   2   5   54.52    7.38
  -2   2   5  385.27   19.63
  -1   2   5  242.18   15.56
   1   2   5 1016.18   31.88
   2   2   5 1393.86   37.33
  -5   3   5    7.42    2.72
  -4   3   5  368.19   19.19
  -2   3   5   57.01    7.55
   3   3   5  291.25   17.07
   4   3   5  173.69   13.18
  -5   4   5   28.49    5.34
  -4   4   5   20.07    4.48
  -3   4   5  447.90   21.16
   2   4   5  744.05   27.28
   4   4   5  245.28   15.66
  -5   5   5    3.00    1.73
  -4   5   5   17.04    4.13
  -3   5   5  856.58   29.27
   4   5   5  121.27   11.01
  -5   6   5    3.37    1.84
  -4   6   5    1.12    1.06
  -4   9   5    0.49    0.70
  -3  10   5    7.50    2.74
  -2  10   5    0.37    0.61
  -1  10   5  203.03   14.25
   0  10   5   95.04    9.75
  -3  11   5    5.66    2.38
  -2  11   5   26.76    5.17
  -1  11   5    0.98    0.99
   0  11   5    9.36    3.06
   1  11   5   59.83    7.74
   3  11   5    0.03    0.18
   4  11   5    1.05    1.03
  -2  12   5    1.58    1.26
  -1  12   5    0.61    0.78
   0  12   5    0.10    0.31
   1  12   5   21.26    4.61
   3  12   5   15.90    3.99
  -1  13   5    7.47    2.73
   0  13   5    5.17    2.27
   2  13   5   16.52    4.06
   5  -6   6    5.34    2.31
   5  -5   6    1.88    1.37
   5  -4   6    1.12    1.06
  -6   0   6    0.01    0.10
  -5   1   6   17.38    4.17
  -2   1   6  178.97   13.38
  -5   2   6    0.95    0.97
  -4   2   6  806.37   28.40
  -3   2   6  933.61   30.56
  -2   2   6  162.13   12.73
   3   2   6  159.81   12.64
  -5   3   6   11.12    3.33
  -4   3   6   55.92    7.48
  -3   3   6  542.16   23.28
  -2   3   6 1655.99   40.69
   1   3   6  472.79   21.74
  -5   4   6    2.36    1.54
  -4   4   6    6.05    2.46
  -3   4   6  230.22   15.17
  -2   4   6  861.84   29.36
   2   4   6  534.63   23.12
  -5   5   6    0.18    0.43
  -4   5   6    3.69    1.92
  -5   6   6    0.23    0.48
  -3  10   6   15.18    3.90
  -2  10   6   21.87    4.68
  -3  11   6   10.98    3.31
  -2  11   6   15.08    3.88
  -1  11   6   16.78    4.10
   0  11   6    3.27    1.81
   1  11   6   17.13    4.14
   2  11   6    0.14    0.38
   3  11   6    0.69    0.83
  -2  12   6    0.08    0.28
  -1  12   6    1.10    1.05
   0  12   6   67.22    8.20
   1  12   6    1.81    1.35
   2  12   6    1.50    1.22
   3  12   6   11.49    3.39
  -1  13   6   12.17    3.49
   0  13   6    5.95    2.44
   1  13   6    1.52    1.23
   2  13   6    4.07    2.02
   5  -5   7    8.01    2.83
   5  -4   7   24.14    4.91
   5  -3   7  114.31   10.69
  -5   0   7   96.27    9.81
  -5   1   7    0.11    0.32
  -4   1   7   30.49    5.52
   2   1   7  420.39   20.50
   5   1   7    3.91    1.98
  -5   2   7    0.67    0.82
  -4   2   7    0.21    0.45
   2   2   7  182.70   13.52
   3   2   7  208.77   14.45
   4   2   7  215.68   14.69
  -5   3   7    1.73    1.31
  -4   3   7    0.07    0.26
  -3   3   7  148.20   12.17
   1   3   7 1294.47   35.98
   2   3   7 1701.53   41.25
   3   3   7  139.00   11.79
  -5   4   7    3.43    1.85
  -4   4   7    0.75    0.87
  -3   4   7   87.57    9.36
   2   4   7 1438.50   37.93
   3   4   7  211.20   14.53
  -5   5   7    0.26    0.51
  -4   5   7    4.18    2.05
   1   5   7  225.63   15.02
   2   5   7  634.05   25.18
   3   5   7  177.65   13.33
   3   6   7  437.79   20.92
  -3  11   7    2.49    1.58
  -2  11   7   12.84    3.58
  -1  11   7   41.78    6.46
   0  11   7    7.94    2.82
   1  11   7   50.87    7.13
  -2  12   7    0.04    0.20
  -1  12   7   15.83    3.98
   0  12   7  111.69   10.57
   1  12   7   54.30    7.37
   2  12   7    9.46    3.08
   3  12   7    2.07    1.44
  -1  13   7    0.09    0.31
   0  13   7   34.00    5.83
   1  13   7   33.71    5.81
   2  13   7    9.36    3.06
   5  -5   8    6.15    2.48
   5  -4   8    0.07    0.26
   5  -3   8    2.46    1.57
  -5  -1   8    2.23    1.49
  -5   0   8    2.52    1.59
  -4   0   8  219.71   14.82
  -5   1   8   34.31    5.86
  -4   1   8    2.30    1.52
  -5   2   8   27.13    5.21
  -4   2   8   49.04    7.00
  -3   2   8   94.41    9.72
   1   2   8  760.01   27.57
   2   2   8  953.13   30.87
   4   2   8  283.53   16.84
  -5   3   8   52.85    7.27
  -4   3   8   63.30    7.96
  -3   3   8    3.25    1.80
   1   3   8  305.33   17.47
  -5   4   8    0.51    0.71
  -4   4   8   37.83    6.15
   2   4   8  238.02   15.43
   3   4   8  134.01   11.58
  -5   5   8    3.20    1.79
   3   5   8  163.62   12.79
  -4   8   8    8.77    2.96
  -3  11   8   13.26    3.64
  -2  11   8   22.73    4.77
  -1  12   8    4.07    2.02
   0  12   8    5.82    2.41
   1  12   8    2.37    1.54
   2  12   8   14.81    3.85
   3  12   8    3.69    1.92
  -1  13   8    7.88    2.81
   0  13   8    0.35    0.59
   1  13   8    1.07    1.03
   2  13   8    7.71    2.78
   5  -4   9   36.40    6.03
   5  -3   9    4.36    2.09
  -5  -2   9   17.47    4.18
  -5  -1   9    0.16    0.40
  -4  -1   9    3.33    1.83
  -5   0   9   10.67    3.27
  -4   0   9    0.54    0.73
  -5   1   9   11.77    3.43
  -4   1   9    4.35    2.09
  -3   1   9  161.72   12.72
  -5   2   9    3.77    1.94
  -4   2   9    0.18    0.43
  -3   2   9   47.17    6.87
   2   2   9  486.49   22.06
   3   2   9  202.85   14.24
  -5   3   9   16.19    4.02
  -4   3   9    2.12    1.46
   2   3   9 1379.00   37.13
   3   3   9  510.39   22.59
  -5   4   9    1.81    1.35
   1   4   9 1045.73   32.34
   3   4   9  580.45   24.09
   1   5   9  774.71   27.83
   2   6   9  305.39   17.48
  -2  12   9   17.73    4.21
  -1  12   9   10.92    3.30
   0  12   9   32.67    5.72
   1  12   9   53.26    7.30
   2  12   9   13.48    3.67
   3  12   9    0.92    0.96
   0  13   9   13.34    3.65
   1  13   9   10.11    3.18
  -5  -4  10    0.62    0.79
  -5  -3  10    0.09    0.30
   5  -3  10    4.86    2.20
  -5  -2  10    0.74    0.86
  -4  -2  10    0.28    0.53
   4  -2  10   20.85    4.57
   5  -2  10    4.76    2.18
  -5  -1  10    6.17    2.48
  -4  -1  10    1.18    1.09
  -5   0  10   18.25    4.27
  -4   0  10    3.45    1.86
  -3   0  10   41.83    6.47
  -5   1  10   18.73    4.33
  -4   1  10   43.97    6.63
  -5   2  10    3.16    1.78
  -4   2  10  124.66   11.16
  -5   3  10   15.97    4.00
  -1  12  10    3.82    1.95
   0  13  10    0.15    0.39
   1  13  10   17.34    4.16
  -5  -3  11    0.88    0.94
  -4  -3  11    0.06    0.25
   5  -3  11    1.11    1.05
  -5  -2  11    0.28    0.53
  -4  -2  11    4.41    2.10
   5  -2  11   28.35    5.32
  -5  -1  11    0.09    0.29
  -4  -1  11    4.15    2.04
   5  -1  11   38.87    6.23
  -5   0  11    8.74    2.96
  -5   1  11    1.82    1.35
  -4   1  11    3.56    1.89
  -5   2  11    4.97    2.23
   1   3  11  989.66   31.46
   2   4  11  325.81   18.05
   2   5  11  300.32   17.33
  -4  -4  12   10.04    3.17
  -4  -3  12    9.25    3.04
  -4  -2  12    0.76    0.87
   5  -2  12    0.63    0.79
  -5  -1  12    1.14    1.07
  -3  -1  12  124.07   11.14
   4  -1  12   18.59    4.31
   5  -1  12    4.76    2.18
  -5   0  12    1.96    1.40
   4   3  12   19.64    4.43
  -4  -4  13    2.40    1.55
  -4  -3  13    3.13    1.77
  -3  -3  13    5.22    2.28
  -4  -2  13    3.47    1.86
  -3  -2  13    0.71    0.84
  -2  -2  13    3.91    1.98
   4  -1  13   34.79    5.90
   5   0  13    9.07    3.01
  -3  -5  14    9.51    3.08
  -3  -4  14    1.29    1.14
  -4  -3  14    2.43    1.56
  -3  -3  14  114.48   10.70
  -2  -3  14   64.20    8.01
  -4  -2  14    1.54    1.24
  -3  -2  14    2.40    1.55
  -2  -2  14    4.31    2.08
  -1  -1  14    7.85    2.80
   4  -1  14    0.65    0.81
   4   0  14    3.98    2.00
   3   3  14  133.88   11.57
  -3  -5  15    8.94    2.99
  -3  -4  15   20.38    4.51
  -2  -4  15    0.16    0.40
  -3  -3  15    1.54    1.24
  -2  -3  15   59.65    7.72
  -1  -3  15    2.82    1.68
  -4  -2  15    0.27    0.52
  -3  -2  15    2.65    1.63
  -2  -2  15   11.67    3.42
  -1  -2  15   12.62    3.55
  -4  -1  15    5.84    2.42
  -3  -1  15    4.99    2.23
  -2  -1  15  152.60   12.35
  -1  -1  15  233.44   15.28
   0  -1  15   42.62    6.53
   4  -1  15    4.60    2.14
   4   0  15   16.71    4.09
  -2  -5  16    0.02    0.14
  -3  -4  16   19.51    4.42
  -2  -4  16   24.18    4.92
  -1  -4  16   16.17    4.02
  -3  -3  16    7.27    2.70
  -2  -3  16   40.18    6.34
  -1  -3  16   19.77    4.45
  -3  -2  16    8.18    2.86
  -2  -2  16   45.36    6.74
  -1  -2  16    2.58    1.61
   0  -2  16   30.19    5.49
  -3  -1  16    0.97    0.99
  -2  -1  16    2.04    1.43
  -1  -1  16   31.38    5.60
   0  -1  16   27.79    5.27
   1  -1  16   55.63    7.46
   4  -1  16    8.07    2.84
  -1   0  16   25.95    5.09
   1   0  16   14.18    3.77
   2   0  16    0.08    0.29
   4   0  16   12.33    3.51
   4   1  16    0.50    0.71
  -1  -5  17    0.73    0.86
  -2  -4  17    0.86    0.93
  -1  -4  17    2.68    1.64
  -2  -3  17    5.40    2.32
  -1  -3  17    2.31    1.52
   0  -3  17   15.11    3.89
  -3  -2  17    4.84    2.20
  -2  -2  17   17.36    4.17
  -1  -2  17    6.32    2.51
   0  -2  17   13.11    3.62
   1  -2  17   10.29    3.21
  -3  -1  17    5.79    2.41
  -2  -1  17    0.33    0.58
  -1  -1  17   10.23    3.20
   0  -1  17    5.78    2.40
   1  -1  17   50.34    7.10
   2  -1  17   30.38    5.51
  -3   0  17    3.22    1.79
  -2   0  17   70.77    8.41
  -1   0  17   72.81    8.53
   0   0  17   10.34    3.22
   1   0  17   64.72    8.04
   2   0  17    0.01    0.10
   2   1  17   86.25    9.29
   3   1  17   33.87    5.82
   0   5  17   70.50    8.40
   1   5  17    0.12    0.35
  -1  -4  18    0.62    0.79
   0  -4  18    6.31    2.51
  -1  -3  18    2.19    1.48
   0  -3  18    2.50    1.58
   1  -3  18   35.99    6.00
  -2  -2  18    7.01    2.65
  -1  -2  18    3.80    1.95
   0  -2  18    1.42    1.19
   1  -2  18    4.65    2.16
   2  -2  18    3.74    1.93
  -2  -1  18    6.64    2.58
  -1  -1  18    6.59    2.57
   0  -1  18    2.06    1.44
   1  -1  18    1.97    1.41
   2  -1  18   20.67    4.55
   3  -1  18    0.11    0.34
  -3   0  18    0.15    0.38
  -2   0  18    0.07    0.27
  -1   0  18    8.00    2.83
   0   0  18   23.55    4.85
   1   0  18    3.73    1.93
   2   0  18    0.48    0.69
   3   0  18    2.88    1.70
  -2   1  18    0.08    0.28
  -1   1  18   16.09    4.01
   0   1  18   17.83    4.22
   1   1  18    1.07    1.04
   2   1  18   18.68    4.32
   3   1  18    4.30    2.07
   3   2  18    0.04    0.20
  -1  -3  19   11.87    3.45
   0  -3  19    3.12    1.77
   1  -3  19    1.48    1.22
  -1  -2  19   13.66    3.70
   0  -2  19    1.38    1.17
   1  -2  19    6.05    2.46
   2  -2  19    0.07    0.26
  -2  -1  19    2.12    1.46
  -1  -1  19    0.88    0.94
   0  -1  19   16.77    4.10
   1  -1  19    4.03    2.01
   2  -1  19   34.42    5.87
  -2   0  19    3.02    1.74
  -1   0  19    0.31    0.55
   0   0  19   10.76    3.28
   1   0  19   47.88    6.92
   2   0  19   21.97    4.69
  -2   1  19    0.87    0.93
  -1   1  19    3.18    1.78
   0   1  19    2.44    1.56
   1   1  19    1.47    1.21
   2   1  19   16.62    4.08
   3   1  19    4.82    2.20
   1   2  19   33.67    5.80
   2   2  19   24.37    4.94
   3   2  19    0.03    0.17
   0  -2  20    5.48    2.34
   0  -1  20    1.18    1.09
   1  -1  20    0.70    0.84
  -1   0  20    1.50    1.22
   0   0  20    0.24    0.49
   1   0  20   18.44    4.29
   2   0  20    7.42    2.72
  -1   1  20   12.74    3.57
   0   1  20    1.11    1.05
   1   1  20    1.36    1.16
   2   1  20    0.15    0.39
  -1   2  20    6.14    2.48
   1   2  20    2.48    1.57
   2   2  20    0.14    0.37
   0   1  21   11.99    3.46
   0   2  21    9.91    3.15
   1   2  21    2.90    1.70
   0   3  21   59.08    7.69
   1   3  21   42.01    6.48
   1   0   0  401.74   12.53
  -1   0   0  388.69   10.03
  -2   0   0  173.17    4.08
  -2   0   0  159.83    9.05
  -3   0   0  117.06    9.62
  -3   0   0  117.63    3.88
  -4   0   0   -2.08    2.89
   4   0   0    0.61    5.76
  -5   0   0    5.13    5.41
   5   0   0    4.73    7.36
   6   0   0    0.20    6.73
  -6   0   0    3.88    4.05
   6  -1   0    0.48    5.59
  -6   1   0    1.45    3.68
  -5   1   0    0.61    3.97
   5  -1   0   -0.55    5.24
  -4   1   0   56.99    9.46
   4  -1   0   28.15    8.65
  -3   1   0   13.01    4.43
   3  -1   0   10.80    6.13
  -3   1   0   14.55    2.15
  -2   1   0   38.25    5.08
   2  -1   0   26.22    5.26
  -2   1   0   26.12    2.30
  -1   1   0  486.49   11.61
  -1   1   0  480.33   13.78
  -1   1   0  491.39    7.84
   0   1   0  198.98    3.83
   0   1   0  193.78    5.61
  -1  -1   0 1542.34   14.81
  -1  -1   0 1551.24   22.92
  -2  -1   0   11.63    3.70
  -2  -1   0    8.92    1.05
   2   1   0    6.64    5.72
  -3  -1   0  416.80   17.75
  -4  -1   0   20.92    6.24
   4   1   0   19.52    9.90
  -5  -1   0    2.83    4.73
   5   1   0    3.29    9.73
   6   1   0    0.53    7.45
  -6  -1   0    6.90    4.82
  -6   2   0    4.49    4.56
   6  -2   0   -0.59    5.43
   5  -2   0    6.59    6.29
  -5   2   0    2.56    4.75
  -4   2   0    4.32    4.14
   4  -2   0    0.04    3.05
  -2   2   0    0.53    1.86
  -2   2   0    2.72    3.15
  -2   2   0    1.86    1.34
  -1   2   0 1828.58   32.78
  -1   2   0 1817.37   26.66
  -1   2   0 1857.70   21.25
   0   2   0  526.16    9.03
   0  -2   0  525.49    8.98
   0   2   0  525.99   13.21
  -2  -2   0  245.56   11.28
  -2  -2   0  264.99    5.32
   3   2   0   25.35   10.89
  -3  -2   0   22.41    5.46
  -4  -2   0   19.76    6.20
   4   2   0   23.66   13.04
  -5  -2   0    5.26    4.95
   5   2   0    7.34   11.98
  -6  -2   0    4.34    4.95
   6   2   0    5.37   10.60
  -6   3   0    1.93    4.36
   6  -3   0    5.56    6.97
   5  -3   0    0.26    4.21
  -5   3   0    7.73    4.69
   4  -3   0   79.49   12.29
  -4   3   0   97.49   11.50
  -2   3   0  340.73   13.56
  -2   3   0  331.22   16.37
  -2   3   0  338.93    9.97
  -1   3   0    5.35    2.04
  -1   3   0    4.18    1.75
  -1   3   0    8.35    3.13
   0   3   0  431.17    9.73
   0  -3   0  446.17    9.38
   0   3   0  417.45   13.93
  -1  -3   0  215.65    8.11
   1   3   0  213.92   11.61
  -1  -3   0  206.45    6.02
   2   3   0 1852.66   47.06
  -2  -3   0 2082.86   21.45
  -2  -3   0 2050.41   35.16
   3   3   0  338.97   22.43
  -3  -3   0  335.03   16.17
   4   3   0    2.52    8.43
  -4  -3   0   -0.68    3.24
  -5  -3   0    1.53    3.61
   5   3   0    1.16    9.64
  -6  -3   0    0.07    3.86
   6   3   0   12.66   12.40
   6  -4   0    2.76    6.13
  -6   4   0   10.93    5.81
   5  -4   0    5.32    5.98
  -5   4   0   32.34    8.79
  -4   4   0  166.22   14.02
   4  -4   0  147.14   14.99
  -3   4   0   44.39    5.17
  -3   4   0   49.16    7.54
  -3   4   0   44.91    8.98
  -2   4   0   88.91    5.81
  -2   4   0   96.62    9.68
  -2   4   0   83.95    7.08
   1  -4   0  794.26   17.05
  -1   4   0  807.10   23.66
  -1   4   0  788.83   16.30
   0   4   0  293.14    9.14
   0  -4   0  300.00    8.54
   0   4   0  296.10   13.19
  -1  -4   0    2.04    2.13
  -1  -4   0    3.31    1.45
   1   4   0    3.15    3.57
  -2  -4   0  445.17   15.53
   2   4   0  431.91   21.60
  -2  -4   0  444.77   10.01
  -3  -4   0  363.78   17.02
   3   4   0  338.25   22.85
  -4  -4   0   12.53    5.39
   4   4   0   22.72   10.71
   5   4   0    6.59    9.46
  -5  -4   0    6.79    4.36
   6   4   0    5.48   10.69
  -6  -4   0    3.02    4.29
  -6   5   0    5.21    5.28
  -5   5   0    4.89    4.60
   5  -5   0   -2.69    6.66
  -4   5   0  204.65   15.40
   4  -5   0  194.09   17.48
  -3   5   0   25.46    5.96
  -3   5   0   30.10    8.13
  -3   5   0   27.25    4.86
  -2   5   0   30.83    5.15
  -2   5   0   42.04    7.76
  -2   5   0   37.55    5.04
   1  -5   0  159.63    7.84
  -1   5   0  144.60   10.84
  -1   5   0  153.93    7.89
   0  -5   0   49.58    4.36
   0   5   0   54.75    6.95
   0   5   0   59.68    5.26
   1   5   0  186.99   12.99
  -1  -5   0  195.19    8.72
  -1  -5   0  187.41    7.87
   2   5   0 3065.69   63.54
  -2  -5   0 3023.63   34.51
  -2  -5   0 2981.65   46.42
  -3  -5   0  230.83   14.11
   3   5   0  263.30   20.57
   4   5   0   10.23    8.52
  -4  -5   0    5.94    4.69
  -5  -5   0   16.32    6.46
   5   5   0   18.73   11.06
   6   5   0   19.37   12.75
  -6  -5   0    9.14    6.49
   5  -6   0   21.41    8.33
  -5   6   0   22.19    7.32
   4  -6   0   64.26   12.14
  -4   6   0   73.24   10.74
  -3   6   0  392.39   18.49
  -3   6   0  405.10   15.03
  -3   6   0  401.35   23.53
   2  -6   0   38.17    5.92
  -2   6   0   30.15    5.54
  -2   6   0   44.30    8.63
  -2   6   0   35.38    5.52
  -1   6   0  280.50   16.15
  -1   6   0  266.72   11.35
   1  -6   0  284.40   11.17
   0  -6   0    0.24    2.15
   0   6   0   -1.60    2.43
   0   6   0    1.05    2.19
  -1  -6   0  621.12   16.12
   1   6   0  651.53   26.27
  -1  -6   0  620.64   16.56
  -2  -6   0    2.19    3.05
   2   6   0   -0.07    4.78
  -2  -6   0    0.35    1.45
   3   6   0   32.78   10.74
  -3  -6   0   18.69    5.92
  -4  -6   0    0.77    3.31
   4   6   0    2.54    7.60
  -5  -6   0   -0.02    3.42
   5   6   0   -1.62    7.89
  -6  -6   0   11.28    6.62
  -4   7   0   11.66    7.45
  -3   7   0  527.57   27.91
  -3   7   0  535.67   18.47
  -2   7   0   84.70   11.92
  -2   7   0   86.65    8.15
   2  -7   0   88.91    8.46
   1  -7   0   31.24    4.82
  -1   7   0   28.37    7.30
  -1   7   0   27.34    4.91
   0   7   0    7.82    4.58
   0  -7   0    6.86    3.07
   0  -7   0    6.77    2.67
   1   7   0  133.75   12.97
  -1  -7   0  124.38    7.71
  -1  -7   0  125.01    8.41
   2   7   0   12.18    6.86
  -2  -7   0   14.28    3.20
  -2  -7   0   12.69    4.12
   3   7   0   26.09   10.45
  -3  -7   0   24.36    6.46
  -4  -7   0    5.30    4.40
   4   7   0    0.46    7.30
  -5  -7   0   12.88    5.54
   5   7   0   13.91   10.12
  -6  -7   0    3.77    4.71
  -3   8   0   49.08   11.17
   3  -8   0   49.30    7.23
  -2   8   0  538.30   27.39
  -2   8   0  544.79   19.30
  -1   8   0   23.05    4.78
   1  -8   0   29.69    5.78
  -1   8   0   30.10    7.93
   0   8   0   24.25    7.27
   0  -8   0   22.30    4.69
   1   8   0   10.03    5.74
  -1  -8   0    5.30    2.56
   2   8   0   69.06   12.73
  -2  -8   0   96.79    7.05
   3   8   0    2.52    6.22
  -4  -8   0    4.36    4.58
   4   8   0   11.68    9.25
   5   8   0   -1.27    5.70
  -5  -8   0   -4.47    3.40
   3  -9   0   10.89    4.34
  -2   9   0  275.92   20.79
   2  -9   0  279.93   14.85
  -1   9   0  215.58   17.59
   1  -9   0  225.20   13.19
   0  -9   0    6.20    3.24
   0   9   0    4.43    5.15
   1   9   0   98.74   13.98
  -1  -9   0   95.76    9.07
  -2  -9   0    1.64    2.28
   2   9   0   10.56    7.38
   3   9   0   -2.78    5.41
   4   9   0   16.08   10.08
   5   9   0   -7.69    6.02
   3 -10   0    3.97    3.61
   2 -10   0   25.46    6.11
  -2  10   0   26.36    8.98
  -1  10   0  123.04   16.23
   1 -10   0   96.93   10.98
   0  10   0   22.68    8.37
   0 -10   0   17.86    4.93
  -1 -10   0   58.78    8.26
   1  10   0   56.96   11.85
  -2 -10   0    2.37    2.63
   2  10   0   -1.91    4.51
   3  10   0    5.72    6.64
   4  10   0   13.80    8.70
   3 -11   0   21.41    5.76
   2 -11   0    6.88    4.05
   1 -11   0   30.50    6.62
  -1  11   0   49.73   11.87
   0 -11   0   26.47    6.40
   0  11   0   22.98    8.90
   1  11   0    1.86    4.64
  -1 -11   0    0.24    2.78
  -2 -11   0    6.59    3.88
   2  11   0    9.16    7.21
   3  11   0    3.64    5.50
   4  11   0   -1.18    5.43
   2 -12   0   17.61    5.98
   1 -12   0    2.34    4.01
   0  12   0   19.61    9.29
   0 -12   0   22.74    6.33
   1  12   0    9.38    6.84
  -1 -12   0    7.32    3.90
  -2 -12   0    5.92    3.53
   2  12   0    1.97    6.18
   3  12   0    3.22    6.05
   1 -13   0   19.37    6.09
   0 -13   0    4.23    3.57
   1  13   0    4.95    6.81
  -1 -13   0    3.92    3.26
   2  13   0   -7.36    4.18
  -2 -13   0   -2.87    2.89
   1  14  -1   20.86    9.09
   2  13  -1    6.99    5.81
  -2 -13   1    1.38    3.00
   1  13  -1   15.20    8.61
  -1 -13   1    8.63    3.83
   0  13  -1    7.03    6.55
   0 -13   1   16.30    4.86
   1 -13   1   -1.38    2.89
   3  12  -1    0.90    5.48
   2  12  -1   10.25    7.38
  -2 -12   1    6.79    3.53
  -1 -12   1    1.05    3.11
   1  12  -1    4.08    5.72
   0  12  -1   19.78    8.57
   0 -12   1   16.43    5.59
  -1  12  -1    3.51    5.59
   1 -12   1   -1.31    3.64
   2 -12   1   -0.50    3.37
   4  11  -1   -3.15    5.48
   3  11  -1   -5.10    4.45
   2  11  -1    0.13    5.13
  -2 -11   1    2.13    3.09
  -1 -11   1    0.64    2.67
   1  11  -1   -1.23    5.08
   0 -11   1   27.93    6.46
   0  11  -1   27.54    9.64
   1 -11   1   28.35    6.73
  -1  11  -1   26.33    9.88
  -2  11  -1   -3.77    4.95
   2 -11   1   -1.51    3.15
   3 -11   1   -2.48    3.44
   4  10  -1   -2.50    5.43
   3  10  -1    6.51    6.79
  -2 -10   1   -1.31    2.17
   2  10  -1    1.47    6.07
  -1 -10   1   35.32    6.49
   1  10  -1   40.51   10.71
   0 -10   1   38.23    7.12
   0  10  -1   48.97   11.20
   1 -10   1   33.85    7.12
  -1  10  -1   33.63    9.95
   2 -10   1    2.45    3.02
  -2  10  -1   -1.88    4.84
   3 -10   1   -1.10    3.13
   5   9  -1   10.08    7.41
   4   9  -1   21.71   10.95
   3   9  -1   14.64    8.90
   2   9  -1   -0.42    4.62
  -2  -9   1    1.84    2.26
  -1  -9   1    8.35    3.31
   1   9  -1   10.01    6.11
   0  -9   1   70.15    8.68
   0   9  -1   87.59   13.32
   1  -9   1    1.20    2.78
  -1   9  -1    1.71    5.26
  -2   9  -1   -1.86    4.56
   2  -9   1   -2.34    2.52
   3  -9   1    1.40    3.22
  -3   9  -1    1.73    6.44
   5   8  -1    2.34    6.84
   4   8  -1    2.63    7.56
   3   8  -1   37.51   11.77
   2   8  -1   15.27    7.58
  -2  -8   1   15.51    4.03
  -1  -8   1   34.33    5.54
   1   8  -1   39.11    9.25
   0  -8   1   -0.13    1.91
   0   8  -1    1.49    3.99
  -1   8  -1   63.08   11.15
   1  -8   1   48.57    7.10
  -2   8  -1   10.63    6.33
   2  -8   1   14.77    4.62
  -3   8  -1   -0.22    4.67
   3  -8   1    2.23    2.91
  -4   8  -1   -1.93    5.08
  -6  -7   1    5.26    5.30
   5   7  -1   10.41   10.28
  -5  -7   1   11.35    5.61
   4   7  -1   72.34   15.66
  -4  -7   1   82.84   11.17
  -3  -7   1  775.03   26.27
   3   7  -1  753.21   37.31
   2   7  -1  126.76   14.26
  -2  -7   1  107.79    7.08
  -2  -7   1  119.38    9.38
   1   7  -1   39.50    8.85
  -1  -7   1   40.18    5.37
   0  -7   1  432.11   15.36
   0   7  -1  428.36   22.17
  -1   7  -1   22.89    6.97
   1  -7   1   29.03    5.17
  -2   7  -1   42.96    9.46
   2  -7   1   21.56    4.60
  -3   7  -1   21.95    8.13
   3  -7   1   19.26    4.62
  -4   7  -1   20.88    9.05
  -6  -6   1    2.56    5.08
   5   6  -1    1.40    8.30
  -5  -6   1    3.05    4.14
  -4  -6   1   72.72   10.36
   4   6  -1   70.55   14.92
  -3  -6   1   97.89    9.99
   3   6  -1  117.37   15.16
   2   6  -1   -1.20    4.49
  -2  -6   1   -1.14    2.65
  -2  -6   1   -0.07    1.45
   1   6  -1   83.43   10.10
  -1  -6   1   74.51    5.65
  -1  -6   1   81.65    6.16
   0  -6   1   82.20    5.17
   0  -6   1   79.81    6.13
   0   6  -1   75.21    9.09
   1  -6   1  395.89   13.93
   1  -6   1  392.96   12.36
  -1   6  -1  374.31   19.39
  -2   6  -1   15.01    6.22
  -2   6  -1    7.82    3.42
   2  -6   1   15.49    3.81
   3  -6   1    7.82    3.09
  -3   6  -1    1.16    2.85
  -3   6  -1    6.40    5.50
  -4   6  -1    5.28    6.22
  -4   6  -1   10.25    5.48
   5  -6   1    0.02    4.05
   5  -6   1    7.21    8.68
  -6  -5   1    4.64    5.52
   6   5  -1    6.59   10.76
  -5  -5   1    2.23    4.45
   5   5  -1    7.89    9.40
  -4  -5   1  104.59   11.15
   4   5  -1   50.08   12.79
  -3  -5   1  324.12   16.45
   3   5  -1  328.98   23.29
  -2  -5   1   18.69    3.22
  -2  -5   1   27.71    5.04
   2   5  -1   11.83    6.46
  -1  -5   1    0.39    1.86
   1   5  -1    0.02    3.18
  -1  -5   1    1.38    1.40
   0   5  -1  196.87   12.97
   0  -5   1  206.34    7.03
   0  -5   1  218.78    9.00
   1  -5   1   99.73    5.98
  -1   5  -1   89.39    9.16
  -1   5  -1   85.20    5.94
  -2   5  -1    3.44    2.48
  -2   5  -1    1.25    3.70
  -2   5  -1    4.91    2.37
  -3   5  -1   17.70    5.08
  -3   5  -1   17.75    7.12
   3  -5   1   17.42    3.86
  -4   5  -1   27.32    7.38
   4  -5   1    6.64    7.43
   4  -5   1   26.12    8.39
   5  -5   1    9.25    5.85
   5  -5   1   -8.00    6.29
  -5   5  -1   11.68    5.67
  -6   5  -1    1.97    4.64
  -6  -4   1    7.27    5.32
   6   4  -1   10.17   12.95
  -5  -4   1    4.93    4.05
   5   4  -1   10.36   11.00
  -4  -4   1    5.41    4.10
   4   4  -1    3.88    8.17
  -3  -4   1  157.92   11.48
   3   4  -1  154.48   16.34
  -2  -4   1 1159.64   18.05
  -2  -4   1 1115.27   25.33
   2   4  -1 1113.37   34.94
  -1  -4   1  837.86   15.12
  -1  -4   1  793.21   15.80
   1   4  -1  879.20   26.16
   0   4  -1  367.24   15.66
   0  -4   1  364.70    8.28
   0  -4   1  349.75   10.25
  -1   4  -1    5.28    3.37
  -1   4  -1    6.90    2.41
  -1   4  -1    6.62    2.17
  -2   4  -1   90.90    9.79
  -2   4  -1  100.23    7.51
  -2   4  -1   93.16    5.96
  -3   4  -1  105.05   12.05
  -3   4  -1  114.52    6.92
  -3   4  -1  104.20    9.38
  -4   4  -1   50.26    9.07
   4  -4   1   55.04   11.46
  -5   4  -1   28.85    8.81
   5  -4   1    0.61    7.03
  -6   4  -1    0.26    3.81
   6  -4   1   -2.98    4.82
   6   3  -1    8.72   12.27
  -6  -3   1    5.65    5.59
  -5  -3   1   14.55    6.11
   5   3  -1   16.80   13.04
  -4  -3   1  167.10   13.67
   4   3  -1  188.75   19.87
  -3  -3   1   71.55    8.41
   3   3  -1   76.37   13.12
  -2  -3   1   18.32    4.21
  -2  -3   1   22.61    2.56
   2   3  -1   21.89    7.41
  -1  -3   1 7924.96   63.62
  -1  -3   1 7677.21   79.16
   1   3  -1 7787.48  104.18
   0   3  -1  356.30   13.58
   0  -3   1  361.26    9.07
   0  -3   1  349.45    7.05
  -1   3  -1   20.90    2.91
  -1   3  -1   15.75    2.76
  -1   3  -1   19.92    4.56
  -2   3  -1 1145.42   19.13
  -2   3  -1 1124.19   25.13
  -2   3  -1 1150.94   32.21
  -3   3  -1   28.09    3.86
  -3   3  -1   19.10    5.32
  -3   3  -1   27.45    7.38
  -4   3  -1  137.63   12.60
   4  -3   1  136.51   14.37
   5  -3   1    8.52    6.77
  -5   3  -1   45.24    9.84
   6  -3   1   -0.59    4.49
  -6   3  -1   -0.18    3.83
  -6  -2   1    0.57    4.01
   6   2  -1   -1.45    9.95
  -5  -2   1    4.23    4.86
   5   2  -1    2.26    9.51
  -4  -2   1    1.62    3.20
   4   2  -1   -0.42   10.71
   3   2  -1  137.06   16.34
  -3  -2   1  104.81    9.51
  -2  -2   1   23.31    4.32
   2   2  -1   16.12    5.48
  -2  -2   1   26.25    2.41
  -1  -2   121538.76  158.47
  -1  -2   120871.10  216.90
   1   2  -121190.65  261.81
   0  -2   1 2726.74   26.62
   0   2  -1 2757.28   41.17
  -1   2  -1  124.82    8.37
  -1   2  -1  128.30    4.91
  -1   2  -1  126.57    5.81
  -2   2  -1    0.11    1.73
  -2   2  -1   -0.22    2.34
  -2   2  -1   -1.53    1.03
  -3   2  -1    7.16    2.08
   3  -2   1    2.91    3.90
   3  -2   1    3.18    5.17
  -3   2  -1    5.35    3.29
  -4   2  -1  324.12   18.71
   4  -2   1  267.95   21.08
   5  -2   1   14.18    8.63
  -5   2  -1   15.45    6.92
  -6   2  -1   12.58    5.63
   6  -2   1   18.58    9.73
  -6  -1   1    5.98    5.37
   6   1  -1   -2.63    5.65
   5   1  -1    2.45    7.71
  -5  -1   1   -1.56    3.61
   4   1  -1    7.91    8.33
  -4  -1   1    3.81    3.94
  -3  -1   1   57.69    7.89
  -3  -1   1   52.17    2.69
   3   1  -1   32.32    9.86
  -2  -1   1  167.27    4.51
   2   1  -1  174.35   14.00
  -2  -1   1  155.62    9.09
  -1  -1   1  211.05    4.71
  -1  -1   1  216.35    7.51
   0  -1   1   72.47    3.05
   0   1  -1   72.04    4.82
  -1   1  -1  567.88    8.50
  -1   1  -1  565.75   12.36
  -1   1  -1  567.44   15.88
  -2   1  -1  177.20    9.42
   2  -1   1  159.78   10.58
  -2   1  -1  165.76    5.00
   3  -1   1 2034.51   51.40
  -3   1  -1 2060.25   22.54
   3  -1   1 2057.31   48.81
  -3   1  -1 2095.35   42.61
   4  -1   1   65.68   12.62
  -4   1  -1   96.82   11.28
   5  -1   1   47.72   12.75
  -5   1  -1   75.56   12.27
  -6   1  -1   13.28    5.81
   6  -1   1    6.29    8.43
   6   0  -1    3.40    7.08
  -6   0   1   23.22    7.87
   5   0  -1   -2.19    5.19
  -5   0   1    3.53    4.67
  -4   0   1    3.15    3.94
   4   0  -1    4.54    5.32
  -3   0   1   58.15    7.71
  -3   0   1   45.79    2.83
  -2   0   1    0.83    0.81
  -2   0   1    0.39    2.28
   2   0  -1    2.45    3.92
  -1   0   1    7.36    2.23
  -1   0   1    8.08    1.25
   1   0  -1    1.29    3.31
  -1   0  -1 4751.95   51.92
  -2   0  -1  974.71   10.54
  -2   0  -1  940.44   22.26
   2   0   1  997.36   28.22
  -3   0  -1   39.00    6.59
   3   0   1   28.28    8.30
  -4   0  -1  107.33   10.89
   5   0   1   27.43   10.60
  -5   0  -1   29.12    8.22
  -6   0  -1   -2.61    3.77
   6   0   1    1.75    7.16
  -6   1   1   20.29    7.08
   6  -1  -1    4.36    5.72
  -5   1   1   37.79    9.22
   5  -1  -1    8.11    6.29
  -4   1   1  187.06   14.39
   0  -1  -1   10.84    1.40
   0   1   1   10.87    1.12
  -2  -1  -1   -1.40    2.10
   2   1   1   -2.91    4.67
   3   1   1   -0.61    6.16
  -3  -1  -1    0.42    2.56
   4   1   1   33.26   11.33
  -4  -1  -1   50.06    8.63
  -5  -1  -1  179.87   16.30
   6   1   1   31.75   13.15
  -6  -1  -1   33.63    9.07
  -6   2   1   31.15    8.98
   6  -2  -1   17.33    8.35
   5  -2  -1   31.88   10.47
  -5   2   1   65.31   11.59
  -4   2   1   69.21   10.21
  -3   2   1  117.19    9.84
  -3   2   1  119.91    5.85
   3  -2  -1  127.07   11.26
  -1   2   1   34.29    4.38
  -1   2   1   28.57    2.78
  -1   2   1   34.86    3.75
   0   2   1    8.94    2.26
   0   2   1   11.68    1.75
   0  -2  -1    9.84    1.80
   1   2   114440.49  109.92
  -1  -2  -114554.13  137.57
   3   2   1   24.45   10.47
  -3  -2  -1   23.68    5.70
  -4  -2  -1   84.59   10.60
   4   2   1   85.23   16.48
  -5  -2  -1   80.60   12.44
   5   2   1   93.38   20.64
  -6  -2  -1   30.61    9.29
   6   2   1   39.90   15.62
  -6   3   1   16.52    6.97
   6  -3  -1    1.45    6.88
   5  -3  -1   15.05    8.00
  -4   3   1   22.57    6.79
   4  -3  -1    3.13    4.93
   3  -3  -1   89.63   10.17
  -3   3   1   83.49    8.61
  -3   3   1   83.03    5.65
  -2   3   1  841.04   25.79
  -2   3   1  849.69   16.26
  -2   3   1  816.63   21.87
  -1   3   1    0.90    1.88
  -1   3   1    0.33    1.29
  -1   3   1    1.40    1.62
   0  -3  -1  634.09   12.88
   0   3   1  628.85   11.96
   0   3   1  629.79   16.21
  -1  -3  -1  610.51   14.57
   1   3   1  619.43   10.60
  -2  -3  -1   68.27    6.57
   3   3   1   -1.82    8.26
  -3  -3  -1   -0.83    2.78
  -4  -3  -1   56.74    9.09
   4   3   1   36.81   13.65
  -5  -3  -1   -0.26    3.94
   5   3   1   10.98   11.39
  -6  -3  -1   57.05   11.90
   6   3   1   78.39   20.88
  -6   4   1   22.33    8.24
  -5   4   1   44.83    9.99
   4  -4  -1   95.74   11.79
  -4   4   1  111.74   11.87
   3  -4  -1   19.83    6.16
  -3   4   1   27.63    4.40
  -3   4   1   23.97    5.87
  -2   4   1    7.05    3.07
  -2   4   1    3.83    3.22
  -2   4   1    7.93    2.59
  -1   4   1  285.43   12.93
  -1   4   1  273.69    9.44
   1  -4  -1  284.88   10.43
   0  -4  -1  580.81   13.47
   0   4   1  569.11   12.77
   0   4   1  575.59   17.70
   1   4   1  197.16   11.81
   1   4   1  199.79    7.05
  -1  -4  -1  208.92    8.85
  -2  -4  -1  269.26   10.87
  -4  -4  -1    2.21    3.75
   4   4   1   -0.35    8.26
   5   4   1   47.74   15.10
  -5  -4  -1   46.21    9.71
   6   4   1   10.91   11.72
  -6  -4  -1    8.33    5.48
  -6   5   1    8.19    6.09
   5  -5  -1   -3.15    4.29
  -5   5   1   20.11    7.21
  -4   5   1  101.48   12.20
   4  -5  -1  107.46   13.06
  -3   5   1   23.73    7.19
  -3   5   1   22.70    5.89
  -3   5   1   19.48    4.10
  -2   5   1    0.48    2.78
  -2   5   1   -0.35    2.32
  -2   5   1    2.43    1.93
  -1   5   1  260.54   10.19
   1  -5  -1  272.17   10.91
  -1   5   1  261.26   13.69
   0  -5  -1    0.44    2.04
   0   5   1    2.08    1.97
   0   5   1    2.21    2.72
   1   5   1  713.00   15.12
  -1  -5  -1  722.23   17.79
   1   5   1  728.36   24.84
  -2  -5  -1  326.31    9.33
   2   5   1  321.49   19.26
  -2  -5  -1  301.66   13.23
   3   5   1  138.73   15.71
  -3  -5  -1  248.10   14.42
   4   5   1   29.62   11.26
  -4  -5  -1   54.82    9.31
   5   5   1    3.79    7.78
  -5  -5  -1    3.09    4.29
  -6  -5  -1    1.14    4.97
   6   5   1   -9.75    7.60
  -5   6   1    2.17    5.06
  -4   6   1   46.69    9.31
   4  -6  -1   39.76    9.84
  -3   6   1   53.00    8.15
  -3   6   1   48.59    6.40
  -3   6   1   65.64   11.24
   2  -6  -1    0.20    2.56
  -2   6   1    1.03    2.06
  -2   6   1    2.06    3.37
  -1   6   1   28.94    6.20
  -1   6   1   28.48    4.62
   1  -6  -1   29.20    4.69
   0  -6  -1 1564.47   27.61
   0   6   1 1541.31   38.23
   0   6   1 1538.29   27.04
   1   6   1   31.94    7.19
   1   6   1   33.43    4.49
  -1  -6  -1   31.61    4.86
  -2  -6  -1  389.19   11.70
   2   6   1  390.31   22.04
  -2  -6  -1  374.60   15.45
   3   6   1   14.50    8.57
  -3  -6  -1   17.20    5.67
   4   6   1   40.29   11.81
  -4  -6  -1   52.38    9.38
  -5  -6  -1    6.77    4.51
   5   6   1   -5.63    6.00
  -6  -6  -1    0.59    4.51
  -4   7   1   26.27    7.49
  -3   7   1    4.71    2.91
  -3   7   1    5.28    3.97
   3  -7  -1    5.28    3.31
  -3   7   1    0.85    4.16
   2  -7  -1   -0.81    2.83
  -2   7   1   -3.20    1.73
  -2   7   1    0.26    3.66
  -1   7   1    6.49    4.21
  -1   7   1    3.44    2.59
   1  -7  -1    5.17    3.11
   0  -7  -1    3.33    3.09
   0   7   1    8.17    3.31
   0   7   1    6.42    4.36
  -1  -7  -1  126.52    7.76
   1   7   1  124.25   12.44
  -1  -7  -1  126.41    8.68
   2   7   1  155.01   15.31
  -2  -7  -1  151.28   10.41
  -2  -7  -1  136.27    7.67
   3   7   1  142.98   16.63
  -3  -7  -1  156.96   12.01
  -4  -7  -1   33.63    8.08
   4   7   1   35.73   12.47
   5   7   1   -4.14    6.55
  -5  -7  -1    2.30    4.25
  -6  -7  -1    6.55    5.67
  -3   8   1    7.82    3.81
  -3   8   1   15.60    7.25
  -2   8   1   51.03    7.32
  -2   8   1   52.65   10.25
  -1   8   1    5.04    2.83
  -1   8   1   12.58    5.72
   0   8   1  257.91   12.36
   0   8   1  241.90   16.85
  -1  -8  -1  116.91    8.33
   1   8   1  122.19   13.01
  -1  -8  -1  131.04    9.64
  -2  -8  -1  116.93    7.73
   2   8   1  145.43   15.53
  -2  -8  -1  125.80   10.03
   3   8   1   19.67    9.00
  -3  -8  -1   28.11    6.75
   4   8   1   -4.82    5.74
  -4  -8  -1   -2.65    3.59
   5   8   1   -3.79    6.31
  -5  -8  -1    2.85    3.88
  -3   9   1    0.79    2.74
  -2   9   1    3.13    3.20
  -2   9   1    3.33    4.69
  -1   9   1   81.33    8.90
  -1   9   1  107.40   12.49
   0  -9  -1    3.05    2.45
   0   9   1    2.26    4.12
  -1  -9  -1    0.24    1.91
   1   9   1    0.79    3.68
  -2  -9  -1   49.21    6.40
   2   9   1   35.08    9.86
   3   9   1   27.21    9.84
   4   9   1    6.90    7.84
   5   9   1    2.48    7.32
   3 -10  -1    1.62    2.63
   2 -10  -1   53.85    8.17
   1 -10  -1   29.18    6.42
  -1  10   1   30.12    9.09
   0  10   1   10.36    6.07
   0 -10  -1    7.47    3.68
   1  10   1   -0.55    4.10
  -1 -10  -1    1.97    2.63
  -2 -10  -1    6.42    3.33
   2  10   1    4.95    5.92
   3  10   1   49.03   12.60
   4  10   1   28.57   12.05
   3 -11  -1    4.32    3.09
   2 -11  -1   -4.05    2.39
   1 -11  -1    6.13    3.64
   0 -11  -1   34.00    7.08
   0  11   1   30.41    9.27
   1  11   1   23.90    9.14
  -1 -11  -1   17.42    5.32
  -2 -11  -1    6.88    3.70
   2  11   1   12.84    8.08
   3  11   1    8.28    7.23
   4  11   1    7.25    6.99
   3 -12  -1   -1.95    3.61
   2 -12  -1    5.41    4.14
   1 -12  -1   62.75    9.99
   0 -12  -1   11.46    4.86
   1  12   1   48.02   12.44
  -1 -12  -1   36.02    7.32
  -2 -12  -1   -1.20    2.65
   2  12   1   10.10    6.79
   3  12   1    2.65    5.70
   1 -13  -1    2.17    3.94
   0 -13  -1   13.87    4.95
  -1 -13  -1    5.21    3.92
  -2 -13  -1    8.85    4.18
   2  13   1    9.11    7.51
   3  13   1   -3.68    4.95
  -1 -14  -1    1.69    3.86
   0  14  -2   11.59    8.48
  -2 -13   2    6.97    3.72
   2  13  -2   16.63    8.13
  -1 -13   2    4.14    3.64
   1  13  -2    3.26    5.94
   0  13  -2   24.03   10.30
   0 -13   2   24.01    6.05
  -1  13  -2    7.34    7.23
   3  12  -2   13.67    9.00
   2  12  -2    3.53    5.98
  -2 -12   2   -1.49    3.00
  -1 -12   2    0.55    3.18
   1  12  -2   11.06    7.78
   0  12  -2    1.80    5.37
   0 -12   2    4.16    3.77
  -1  12  -2    7.32    7.10
   1 -12   2    2.13    3.90
   2 -12   2   -1.34    3.44
   3  11  -2   10.23    7.91
   2  11  -2    8.22    6.44
  -2 -11   2    1.03    3.18
  -1 -11   2   -3.09    2.59
   1  11  -2    7.45    7.03
   0  11  -2    2.37    6.00
   0 -11   2    6.64    3.70
  -1  11  -2   79.70   14.99
   1 -11   2   57.42    9.27
   2 -11   2   12.88    5.32
  -2  11  -2   24.78   10.10
   3 -11   2    6.16    4.40
   4  10  -2   21.08   10.23
   3  10  -2    0.74    5.87
  -2 -10   2    0.42    2.45
   2  10  -2    3.92    6.66
   1  10  -2   88.27   15.07
  -1 -10   2   98.94   10.06
   0  10  -2   -2.85    4.12
   0 -10   2    1.82    2.85
  -1  10  -2   37.51   10.82
   1 -10   2   37.40    7.49
   2 -10   2   80.14   10.30
  -2  10  -2   60.51   13.43
  -3  10  -2   -1.27    5.02
   3 -10   2    4.45    3.66
   4   9  -2    7.47    8.22
   3   9  -2    7.12    6.73
   2   9  -2   -1.20    5.15
  -2  -9   2    3.07    2.61
   1   9  -2    8.13    6.49
  -1  -9   2    6.53    3.37
   0   9  -2   40.18    9.90
   0  -9   2   35.62    6.57
  -1   9  -2   80.43   13.50
   1  -9   2   64.96    8.85
  -2   9  -2   51.44   11.70
   2  -9   2   43.47    7.45
   3  -9   2   47.65    7.91
  -3   9  -2   45.50   12.53
  -4   9  -2    1.58    6.84
   5   8  -2    0.81    7.41
   4   8  -2   -1.36    7.12
   3   8  -2    0.66    6.29
   2   8  -2   24.36    9.40
  -2  -8   2   24.98    4.64
   1   8  -2    2.80    4.29
  -1  -8   2    3.07    2.21
   0  -8   2  385.62   15.66
   0   8  -2  384.94   23.27
   1  -8   2  544.44   19.50
  -1   8  -2  520.91   27.32
   2  -8   2    8.11    3.66
  -2   8  -2    4.67    5.43
  -3   8  -2  105.32   16.34
   3  -8   2   77.03    8.96
  -4   8  -2   -0.44    4.71
   5   7  -2    4.01    9.03
  -5  -7   2    3.22    4.40
  -4  -7   2   -0.11    3.90
   4   7  -2    2.32    7.82
   3   7  -2  137.70   17.31
  -3  -7   2  167.14   12.64
   2   7  -2  247.64   19.83
  -2  -7   2  256.03   11.11
   1   7  -2   -0.35    3.83
  -1  -7   2   -1.93    1.34
   0  -7   2   12.82    3.46
   0   7  -2    8.37    5.19
  -1   7  -2  708.73   30.10
   1  -7   2  763.77   21.34
  -2   7  -2    5.63    5.08
   2  -7   2    7.14    3.40
  -3   7  -2   34.20    9.92
   3  -7   2   17.09    4.58
  -4   7  -2   37.86   11.46
   5  -7   2   -4.47    3.99
   5  -7   2    8.61   10.45
  -6  -6   2   -0.72    4.62
   5   6  -2   13.41   10.38
  -5  -6   2    8.39    5.19
   4   6  -2   -3.94    6.88
  -4  -6   2    1.16    3.66
  -3  -6   2   63.71    8.43
   3   6  -2   49.82   11.96
   2   6  -2  124.97   13.61
  -2  -6   2  121.05    7.14
  -2  -6   2  144.09    9.44
  -1  -6   2    0.85    1.99
   1   6  -2   -0.66    3.42
  -1  -6   2    1.29    1.62
   0  -6   2  151.68    8.46
   0   6  -2  151.72   12.77
  -1   6  -2    5.21    4.51
   1  -6   2    4.14    2.65
  -2   6  -2 1064.36   37.20
   2  -6   2  984.48   23.42
  -2   6  -2  999.66   24.25
  -3   6  -2    0.44    4.69
   3  -6   2   -1.10    2.26
  -4   6  -2   37.68   10.93
   5  -6   2    0.37    7.80
   5  -6   2    5.83    4.69
   6   5  -2   -0.02   10.21
  -6  -5   2   -3.51    4.01
   5   5  -2    9.66   10.36
  -5  -5   2   -0.09    3.86
  -4  -5   2   -0.42    3.55
   4   5  -2   -0.66    7.91
  -3  -5   2  118.51   10.32
   3   5  -2  119.97   15.29
  -2  -5   2 2680.58   34.31
  -2  -5   2 2776.58   43.49
   2   5  -2 2755.86   62.31
  -1  -5   2  186.75    7.69
  -1  -5   2  179.24    7.93
   1   5  -2  191.64   14.02
   0   5  -2  240.41   14.81
   0  -5   2  230.46    9.40
  -1   5  -2 1925.07   45.35
   1  -5   2 1910.08   30.02
   1  -5   2 1936.88   27.82
   2  -5   2  403.93   13.65
  -2   5  -2  408.27   21.49
  -2   5  -2  397.73   14.48
   3  -5   2  200.62    9.77
  -3   5  -2  201.98   12.47
  -3   5  -2  198.21   17.05
   4  -5   2   38.45    9.86
  -4   5  -2   44.30   11.04
  -4   5  -2   45.75    8.90
   5  -5   2   -1.31    3.57
   5  -5   2   -2.52    6.42
  -5   5  -2   -2.08    3.66
   6  -5   2   -2.85    3.86
   6   4  -2   -7.89    8.65
  -6  -4   2    1.53    5.10
  -5  -4   2   -1.45    3.59
   5   4  -2   -1.40    7.69
  -4  -4   2    3.09    3.90
   4   4  -2   -0.07    7.93
  -3  -4   2   82.53    8.83
   3   4  -2   33.48    9.88
  -2  -4   2  120.04    8.37
  -2  -4   2  102.53    5.67
   2   4  -2   98.90   11.55
  -1  -4   2   -0.18    1.56
  -1  -4   2   -0.72    1.07
   1   4  -2   -0.88    3.00
   0   4  -2    5.92    3.64
   0  -4   2    6.07    1.86
   0  -4   2    1.82    1.20
  -1   4  -2  131.30    6.02
  -1   4  -2  113.58    9.88
   1  -4   2  134.59    6.81
  -2   4  -2   30.78    4.75
  -2   4  -2   32.38    7.12
   2  -4   2   35.12    4.43
  -3   4  -2  818.82   33.04
   3  -4   2  786.75   17.86
  -3   4  -2  783.05   24.65
   4  -4   2   -0.02    6.92
  -4   4  -2   16.26    5.83
   4  -4   2   13.89    6.31
   5  -4   2    7.78    8.39
   5  -4   2    2.85    4.16
  -5   4  -2   -0.50    4.32
  -6   4  -2    1.03    4.36
   6  -4   2   -1.23    5.61
  -6  -3   2    1.53    4.86
   6   3  -2    5.65   10.76
   5   3  -2    8.63   11.57
  -5  -3   2    2.80    4.23
   4   3  -2   84.42   15.93
  -4  -3   2   90.70   11.20
   3   3  -2   51.60   11.55
  -3  -3   2   42.33    7.14
  -3  -3   2   43.53    3.94
   2   3  -2   26.20    7.71
  -2  -3   2   25.94    3.09
  -2  -3   2   25.96    4.67
  -1  -3   2  950.85   17.09
  -1  -3   2  940.77   15.47
   1   3  -2  944.91   26.44
   0   3  -2   14.68    4.21
   0  -3   2   13.80    2.32
  -1   3  -2  481.75   18.23
  -1   3  -2  504.80   11.48
   1  -3   2  507.76   11.66
  -2   3  -2 2011.98   34.75
   2  -3   2 1961.64   26.79
  -2   3  -2 1969.52   45.50
  -3   3  -2  329.88   15.91
   3  -3   2  332.45   10.28
  -3   3  -2  321.58   20.07
  -4   3  -2  188.77   14.46
   4  -3   2  184.19   17.22
   5  -3   2    6.46    6.95
  -5   3  -2   26.69    8.22
   6  -3   2    4.47    6.42
  -6   3  -2    1.01    4.25
  -6  -2   2    2.50    4.93
   6   2  -2   -4.89    8.17
   5   2  -2    1.49   10.69
  -5  -2   2    0.66    4.36
  -4  -2   2    9.18    5.00
   4   2  -2   23.62   11.77
  -3  -2   2   85.97    8.70
  -3  -2   2   80.25    4.23
   3   2  -2   64.98   12.05
  -2  -2   2  862.51   21.73
  -2  -2   2  885.21   14.11
   2   2  -2  913.10   29.64
  -1  -2   2   32.43    2.85
   1   2  -2   34.57    6.00
  -1  -2   2   34.11    3.48
   0  -2   221653.91  166.24
   0   2  -221908.16  269.15
  -1   2  -2    4.16    2.98
   1  -2   2    4.56    1.71
  -1   2  -2    4.82    1.88
  -2   2  -2   80.54    6.53
   2  -2   2   84.33    4.38
  -2   2  -2   82.99    8.85
  -3   2  -2  224.37   13.28
   3  -2   2  238.61   16.39
  -4   2  -2   49.84    9.05
   4  -2   2   19.06    8.46
   4  -2   2   46.99   10.41
   5  -2   2   20.73   10.30
  -5   2  -2   21.19    7.82
  -6   2  -2    6.38    4.58
   6  -2   2    1.56    7.25
  -6  -1   2   10.43    5.74
   6   1  -2   -1.36    9.55
  -5  -1   2   26.29    8.02
   5   1  -2    2.78    6.84
  -4  -1   2   13.04    5.56
   4   1  -2   15.01   10.84
  -3  -1   2  784.58   25.02
  -3  -1   2  787.54   12.62
  -2  -1   2 1621.89   31.51
   2   1  -2 1784.33   41.67
  -2  -1   2 1650.24   19.61
   1   1  -2    1.07    3.94
  -1  -1   2   -0.79    1.53
  -1  -1   2   -0.24    1.84
   0   1  -2   28.04    3.59
   0  -1   2   25.48    2.06
   1  -1   2 2505.39   24.06
  -1   1  -2 2498.01   41.74
  -1   1  -2 2493.41   31.92
   2  -1   2  242.55    6.07
  -2   1  -2  223.30   13.28
  -2   1  -2  241.28   10.87
  -3   1  -2   34.79    6.29
   3  -1   2   34.81    2.85
   3  -1   2   34.99    8.96
   3  -1   2   33.26    7.58
  -4   1  -2  106.19   11.09
   4  -1   2  116.18   14.57
  -5   1  -2    6.20    4.80
   5  -1   2    7.27    8.74
   6  -1   2    2.34    7.03
  -6   1  -2    3.97    4.51
   6   0  -2    2.67    7.36
  -6   0   2    1.20    3.64
  -5   0   2    5.13    4.80
   5   0  -2    4.64    6.49
   4   0  -2   11.17    7.49
  -4   0   2   44.96    8.63
  -3   0   2   49.38    7.51
  -3   0   2   52.87    3.51
  -2   0   2  738.09   11.74
  -2   0   2  741.92   20.07
  -1   0   2 1315.89   14.83
   1   0  -2 1201.46   26.36
  -1   0   2 1346.57   21.49
   0   0  -2  262.12    6.70
   0   0   2  264.77    5.04
   0   0  -2  259.66    5.74
  -1   0  -210955.92  128.34
   1   0   211030.04   85.55
  -1   0  -210578.87  104.53
   2   0   2   66.34    8.13
   2   0   2   68.25    7.25
   2   0   2   62.66    2.39
  -2   0  -2   64.59    5.92
  -3   0  -2  373.94   16.72
   3   0   2  405.60   22.04
   4   0   2   96.55   15.18
  -4   0  -2   87.90   10.98
   5   0   2    7.25    9.60
  -5   0  -2   15.82    6.79
  -6   0  -2    2.50    3.86
   6   0   2   -4.16    6.35
  -6   1   2   -1.97    3.88
   6  -1  -2    2.89    5.98
   5  -1  -2    5.70    6.84
  -5   1   2   21.05    7.43
  -4   1   2   53.61    9.22
   3  -1  -2    1.64    3.59
  -3   1   2    8.00    3.70
  -3   1   2    3.46    1.64
  -2   1   2   44.32    3.15
  -2   1   2   35.03    5.02
   0   1   2    2.26    0.83
   0  -1  -2    1.51    1.03
  -2  -1  -2    3.00    2.45
   2   1   2    0.83    4.10
  -3  -1  -2    7.54    3.57
   3   1   2    9.82    7.36
  -4  -1  -2   29.71    7.23
   4   1   2   39.41   12.25
  -5  -1  -2   20.46    7.30
   5   1   2   21.87   12.14
   6   1   2    0.64   10.41
  -6  -1  -2    1.56    3.97
  -6   2   2    0.79    4.23
   6  -2  -2    2.45    6.55
  -5   2   2    6.68    4.95
   5  -2  -2   -2.17    5.21
  -4   2   2   69.85   10.43
  -3   2   2   31.02    6.40
  -3   2   2   29.71    3.66
  -1   2   2  317.57   10.34
  -1   2   2  322.06   10.67
  -1   2   2  325.43    8.11
   0   2   2 1949.04   20.97
   0   2   2 1981.84   28.46
   0  -2  -2 1967.33   26.53
   2   2   2    3.29    5.00
  -2  -2  -2   19.43    4.12
   3   2   2    7.78    7.10
  -3  -2  -2   21.43    5.61
   4   2   2   90.55   15.88
  -4  -2  -2   99.16   10.63
   5   2   2    2.23    9.86
  -5  -2  -2   -1.93    3.09
  -6  -2  -2    2.63    4.08
   6   2   2    1.38   10.76
  -6   3   2    0.96    4.01
  -5   3   2   61.91   11.66
  -4   3   2   97.56   11.92
   3  -3  -2    1.36    3.44
  -3   3   2   -1.91    2.26
  -3   3   2    1.36    1.71
   3  -3  -2    0.99    2.67
  -2   3   2 2048.44   27.91
  -2   3   2 2002.21   37.44
  -2   3   2 2077.21   41.76
  -1   3   2  146.26    7.73
  -1   3   2  139.30    7.60
  -1   3   2  146.64    6.29
   1  -3  -2  143.68    7.41
   0  -3  -2 7151.18   75.13
   0   3   2 7262.78   87.96
   0   3   2 7210.07   60.42
   3   3   2   -2.76    5.39
  -3  -3  -2   11.66    4.36
  -4  -3  -2   10.17    5.04
   4   3   2   16.69   10.74
   5   3   2   10.30   12.05
  -5  -3  -2   -4.01    3.44
   6   3   2   35.62   17.00
  -6  -3  -2   15.93    7.01
  -6   4   2    0.68    4.36
   5  -4  -2   -2.48    4.43
  -5   4   2   23.09    7.73
   4  -4  -2    1.82    4.45
  -4   4   2   12.64    5.76
  -3   4   2   78.37    6.16
  -3   4   2   80.19    9.29
   3  -4  -2   83.76    9.75
  -2   4   2  179.32   10.67
  -2   4   2  188.18    8.57
  -2   4   2  184.34   11.83
  -1   4   2 3863.07   42.42
  -1   4   2 3847.31   57.51
   1  -4  -2 3822.99   50.68
   0   4   2  429.48   14.28
   0   4   2  417.23   10.93
   0  -4  -2  417.58   12.31
   1   4   2 3947.46   39.02
  -1  -4  -2 3945.58   50.76
   1   4   2 3946.19   62.53
  -2  -4  -2    5.61    1.49
  -2  -4  -2   10.41    3.72
   2   4   2   -3.13    4.64
   3   4   2    2.21    6.88
  -3  -4  -2    9.33    4.36
  -4  -4  -2   21.19    6.57
   4   4   2   16.15   10.43
  -5  -4  -2    2.10    4.18
   5   4   2    2.45    7.49
   6   4   2   15.95   13.15
  -6  -4  -2    9.40    5.78
  -5   5   2    7.73    5.72
  -4   5   2   33.02    8.19
   4  -5  -2   34.51    8.98
  -3   5   2  283.48   12.12
  -3   5   2  325.13   19.28
  -3   5   2  299.71   16.54
  -2   5   2   71.58    7.21
  -2   5   2   65.40    6.24
  -2   5   2   71.25    8.17
  -1   5   2 1730.17   27.78
   1  -5  -2 1706.13   31.13
  -1   5   2 1681.22   36.04
   0   5   2  327.08   10.80
   0  -5  -2  332.91   11.74
   0   5   2  326.97   14.09
  -1  -5  -2  880.85   20.84
   1   5   2  879.66   16.87
   1   5   2  881.96   26.90
   2   5   2   15.05    6.79
  -2  -5  -2   22.63    3.00
  -2  -5  -2   21.38    5.00
   3   5   2    9.00    6.51
  -3  -5  -2   29.34    6.70
  -4  -5  -2   -0.07    3.57
   4   5   2   -0.94    6.59
  -5  -5  -2    4.45    4.21
   5   5   2    9.64    8.65
  -6  -5  -2    2.67    4.84
   6   5   2   -1.95    8.19
  -5   6   2   33.48    9.05
  -4   6   2   25.13    7.49
  -3   6   2  276.97   12.64
  -3   6   2  258.44   15.66
  -3   6   2  266.52   18.40
  -2   6   2  248.49   15.45
   2  -6  -2  256.40   13.45
  -2   6   2  252.35   11.59
  -1   6   2   40.44    5.43
   1  -6  -2   49.40    5.98
  -1   6   2   52.60    6.79
   0  -6  -2  364.96   13.21
   0   6   2  357.27   12.44
   0   6   2  354.57   16.54
  -1  -6  -2  465.35   15.53
   1   6   2  437.52   20.20
   1   6   2  457.61   13.45
   2   6   2  106.81   11.68
  -2  -6  -2  107.84    9.18
  -2  -6  -2  114.65    6.27
  -3  -6  -2   -0.33    3.07
   3   6   2    3.99    6.38
  -4  -6  -2    2.69    4.08
   4   6   2    0.24    6.62
   5   6   2    3.81    7.36
  -5  -6  -2    2.96    4.08
   6   6   2   -4.78    8.15
  -6  -6  -2    4.43    4.91
  -5   7   2   26.03    7.84
  -4   7   2  132.48   13.36
  -3   7   2   49.40   10.41
  -3   7   2   41.98    6.53
   3  -7  -2   43.88    7.82
  -2   7   2  513.52   17.64
   2  -7  -2  510.61   19.63
  -2   7   2  517.20   23.77
  -1   7   2    8.22    4.21
  -1   7   2   10.52    3.44
   1  -7  -2    4.69    3.24
   0   7   2   95.50    7.41
   0  -7  -2  118.75    8.41
   0   7   2  104.59   10.36
   1   7   2  129.81    8.08
  -1  -7  -2  124.99    9.05
   1   7   2  125.56   12.29
  -2  -7  -2    8.19    2.56
  -2  -7  -2    9.79    4.45
   2   7   2    3.64    5.61
   3   7   2   26.01    9.92
  -3  -7  -2   17.26    5.70
  -4  -7  -2    2.85    4.23
   4   7   2    1.51    7.73
   5   7   2    7.69    7.82
  -5  -7  -2    2.94    4.05
  -6  -7  -2    0.48    4.75
  -3   8   2  307.86   15.38
   2  -8  -2   83.98    9.64
  -2   8   2   93.90   12.40
  -2   8   2   77.49    8.68
  -1   8   2   38.63    6.18
   1  -8  -2   49.43    7.01
  -1   8   2   46.64    8.61
   0  -8  -2   89.50    8.15
   0   8   2   82.33    8.11
   0   8   2   76.53    9.71
  -1  -8  -2   22.02    5.50
   1   8   2   21.84    4.73
   1   8   2   21.03    7.27
   2   8   2   30.45    8.83
  -2  -8  -2   39.15    7.08
  -2  -8  -2   34.18    4.91
   3   8   2   17.55    8.74
  -3  -8  -2    7.38    4.54
  -4  -8  -2    6.88    5.19
   4   8   2   18.97    9.95
  -5  -8  -2    0.90    3.55
   5   8   2   -1.31    6.81
  -3   9   2  183.47   12.55
  -2   9   2  113.09   10.71
  -1   9   2   -1.23    2.37
  -1   9   2   -0.72    3.37
   0   9   2    1.18    2.67
   0   9   2   -0.15    3.61
  -1  -9  -2    5.54    2.78
   1   9   2    1.69    4.80
   2   9   2   28.00    8.87
  -2  -9  -2   30.78    5.21
   3   9   2    8.57    7.49
   4   9   2    0.57    6.16
   5   9   2   -4.60    5.89
  -3  10   2   12.79    4.16
  -2  10   2  250.38   14.77
  -1  10   2   16.89    5.00
   0  10   2    7.36    3.46
   0  10   2    7.36    5.54
   1  10   2   20.97    7.69
  -1 -10  -2   17.59    4.86
  -2 -10  -2   26.71    5.43
   2  10   2   34.53   10.03
   3  10   2    0.31    5.35
   4  10   2    2.10    7.14
   3 -11  -2    3.26    3.02
  -2  11   2   34.24    7.01
  -1  11   2   39.50    7.14
   1 -11  -2   43.42    7.69
   0 -11  -2    2.87    3.07
   0  11   2   -2.15    4.32
  -1 -11  -2   14.24    4.75
   1  11   2   18.69    8.28
  -2 -11  -2    5.76    3.37
   2  11   2    4.80    6.92
   3  11   2    3.88    5.87
   4  11   2    4.56    6.57
   3 -12  -2   33.70    7.41
   2 -12  -2   25.48    6.68
   1 -12  -2    1.12    2.74
   0 -12  -2    1.86    3.15
  -1 -12  -2   10.21    3.92
   1  12   2   14.72    7.87
   2  12   2    1.47    5.21
  -2 -12  -2   -0.50    2.72
   3  12   2   -0.50    5.74
   1 -13  -2   36.26    7.95
   0 -13  -2   63.34    9.99
  -1 -13  -2    6.95    4.14
  -2 -13  -2    5.92    3.72
   2  13   2    6.31    6.46
   3  13   2    2.02    6.46
  -1 -14  -2    1.71    3.46
   2  13  -3   -1.03    5.35
  -2 -13   3    2.23    3.26
   1  13  -3    4.43    5.56
  -1 -13   3   -1.86    2.91
   0  13  -3   -0.61    5.08
   0 -13   3   -4.89    2.85
  -1  13  -3    1.29    7.10
   3  12  -3   12.60    8.26
  -2 -12   3   21.47    5.74
   2  12  -3   36.00   12.82
  -1 -12   3   10.36    4.51
   1  12  -3   11.68    7.69
   0 -12   3   -0.04    2.96
   0  12  -3    2.08    5.59
  -1  12  -3    7.60    7.23
   1 -12   3   11.33    5.15
   2 -12   3    4.93    4.29
  -2  12  -3    2.85    6.13
   3  11  -3    6.00    6.90
   2  11  -3    7.49    6.29
  -2 -11   3   12.90    4.36
   1  11  -3    1.42    5.17
  -1 -11   3    5.13    3.55
   0 -11   3    6.22    3.51
   0  11  -3    2.91    6.05
  -1  11  -3    4.23    5.52
   1 -11   3   -1.77    3.15
  -2  11  -3    3.44    6.20
   2 -11   3    3.70    3.75
   3 -11   3   -3.26    3.68
  -3  11  -3    0.07    5.65
   4  10  -3   -3.18    4.84
   3  10  -3   32.73   12.38
   2  10  -3   24.69    9.77
  -2 -10   3   34.77    6.53
  -1 -10   3   36.59    6.77
   1  10  -3   43.64   11.87
   0  10  -3   68.25   13.50
   0 -10   3   51.62    8.00
  -1  10  -3    3.13    6.00
   1 -10   3    4.45    3.53
  -2  10  -3   22.87    9.55
   2 -10   3   12.77    4.89
   3 -10   3    4.08    3.64
  -3  10  -3    1.93    5.67
   4   9  -3    2.41    6.86
   3   9  -3   65.73   14.85
   2   9  -3   14.64    8.02
  -2  -9   3   22.15    5.02
   1   9  -3   19.43    8.30
  -1  -9   3   20.68    5.13
   0   9  -3  160.64   16.85
   0  -9   3  146.20   10.54
  -1   9  -3    1.69    5.13
   1  -9   3    2.78    3.18
  -2   9  -3   74.27   13.98
   2  -9   3   72.52    9.31
   3  -9   3    0.22    2.69
  -3   9  -3    2.39    6.24
  -4   9  -3    3.46    6.64
   5   8  -3   -0.37    8.00
   4   8  -3    9.11    8.96
   3   8  -3    9.77    8.13
  -2  -8   3    5.08    2.78
   2   8  -3   -0.18    5.63
   1   8  -3   15.86    7.49
  -1  -8   3    9.31    3.53
   0  -8   3   28.70    5.46
   0   8  -3   29.38    8.68
   1  -8   3    3.33    3.07
  -1   8  -3    5.19    5.52
   2  -8   3   11.41    4.27
  -2   8  -3   14.07    7.58
  -3   8  -3    4.12    6.73
   3  -8   3    9.60    4.25
  -4   8  -3   14.99    9.14
   5  -8   3   -0.74    5.08
   5   7  -3   -0.28    7.84
   4   7  -3   16.37   10.06
   3   7  -3   67.83   14.13
  -2  -7   3    3.24    2.37
   2   7  -3    4.32    5.70
   1   7  -3   17.26    6.84
  -1  -7   3   14.99    3.72
   0  -7   3  309.70   12.97
   0   7  -3  300.63   19.89
  -1   7  -3   95.61   12.12
   1  -7   3   87.33    8.28
  -2   7  -3   32.32    9.18
   2  -7   3   35.73    6.11
  -3   7  -3   37.99   10.84
   3  -7   3   33.94    5.98
  -4   7  -3   -0.99    5.17
   5  -7   3   43.88   12.69
   5  -7   3   14.64   13.01
  -6  -6   3    0.13    4.43
  -5  -6   3    2.61    4.73
   5   6  -3    8.94   10.67
  -4  -6   3   17.75    6.33
   4   6  -3   10.87    9.44
   3   6  -3   20.46    9.38
  -3  -6   3   37.14    7.16
  -2  -6   3    1.86    3.00
  -2  -6   3    0.04    1.75
   2   6  -3    0.18    4.25
   1   6  -3   49.65    9.31
  -1  -6   3   55.34    5.76
   0  -6   3   35.21    4.97
   0   6  -3   40.84    8.22
  -1   6  -3   46.16    9.03
   1  -6   3   51.09    6.18
  -2   6  -3   48.99    9.95
   2  -6   3   48.53    6.38
   3  -6   3    0.55    2.41
  -3   6  -3    3.13    5.48
  -4   6  -3    6.13    6.99
   5  -6   3   -3.48    8.22
   5  -6   3   11.11    7.30
  -6  -5   3    3.07    4.93
   6   5  -3    6.00   11.00
  -5  -5   3   11.72    5.63
   5   5  -3    9.07   11.17
   4   5  -3   56.55   15.29
  -4  -5   3   42.24    8.61
  -3  -5   3    0.33    2.41
  -3  -5   3    2.15    3.75
   3   5  -3    3.92    6.75
  -2  -5   3   30.54    5.08
   2   5  -3   28.07    8.83
  -2  -5   3   28.48    4.27
  -1  -5   3 1352.98   21.34
  -1  -5   3 1325.97   23.57
   1   5  -3 1301.10   38.25
   0   5  -3   27.98    6.64
   0  -5   3   21.10    3.61
   1  -5   3  108.91    7.05
  -1   5  -3  104.44   10.76
  -2   5  -3  129.83    8.15
  -2   5  -3  128.28   12.79
   2  -5   3  130.12    8.02
  -3   5  -3    7.89    3.83
   3  -5   3   14.07    3.79
  -3   5  -3   14.74    7.38
  -4   5  -3   93.75   15.47
  -4   5  -3  106.41   11.15
   5  -5   3   -4.51    7.65
   5  -5   3    5.10    4.89
  -6  -4   3    7.08    6.00
   6   4  -3    2.15   10.28
  -5  -4   3   53.90   10.52
   5   4  -3   31.57   12.97
  -4  -4   3   11.35    4.95
   4   4  -3    8.00    9.88
  -3  -4   3  120.63   10.38
   3   4  -3  141.66   15.47
  -3  -4   3  111.43    6.62
  -2  -4   3   58.17    4.62
   2   4  -3   67.90   10.84
  -2  -4   3   69.39    6.64
  -1  -4   3 2179.08   29.16
   1   4  -3 2158.01   48.18
  -1  -4   3 2272.17   29.73
   0   4  -3  568.80   21.67
   0  -4   3  543.41   13.54
  -1   4  -3   67.94    8.30
  -1   4  -3   72.26    4.25
   1  -4   3   69.14    5.19
   2  -4   3   18.67    3.53
  -2   4  -3   20.73    4.03
  -2   4  -3   18.93    6.42
  -3   4  -3  210.19   17.20
   3  -4   3  198.60    9.11
  -3   4  -3  207.78   12.75
   4  -4   3   80.01   13.61
  -4   4  -3   76.64   10.36
   5  -4   3   -0.85    7.56
   5  -4   3   -0.77    3.88
  -5   4  -3   -1.47    4.10
   6  -4   3    2.19    6.70
  -6   4  -3    7.93    6.38
   6   3  -3    9.75    9.77
  -6  -3   3    2.23    5.48
  -5  -3   3   62.90   11.46
   5   3  -3   47.85   14.68
  -4  -3   3   58.34    9.44
   4   3  -3   66.95   14.61
   3   3  -3  421.26   24.30
  -3  -3   3  389.76   11.26
  -3  -3   3  412.94   18.36
  -2  -3   3   16.59    3.09
   2   3  -3   21.47    7.23
  -2  -3   3   18.34    4.36
  -1  -3   3    3.90    1.75
   1   3  -3    1.77    3.66
  -1  -3   3    1.91    1.71
   0  -3   3   85.27    4.86
   0   3  -3   88.53    8.11
  -1   3  -3    2.37    1.38
  -1   3  -3    3.18    3.05
   1  -3   3    2.67    1.77
   2  -3   3  850.77   16.56
  -2   3  -3  844.08   29.31
  -2   3  -3  852.19   21.10
  -3   3  -3  686.30   30.39
  -3   3  -3  742.30   23.92
   3  -3   3  700.56   15.38
  -4   3  -3   97.71   11.41
   4  -3   3   98.74   14.53
   5  -3   3   -0.48    6.40
  -5   3  -3    6.53    5.19
  -6   3  -3   -0.42    4.16
   6  -3   3    7.80    7.23
  -6  -2   3   -1.64    3.70
   6   2  -3   -4.05    9.05
   5   2  -3   35.25   13.04
  -5  -2   3   16.50    6.95
   4   2  -3  139.54   17.09
  -4  -2   3  122.93   11.96
  -3  -2   3  223.76    7.80
   3   2  -3  248.43   19.24
  -3  -2   3  231.66   13.78
  -2  -2   3  187.65   10.08
   2   2  -3  185.09   13.65
  -2  -2   3  197.05    7.12
   1   2  -3 1069.44   26.71
  -1  -2   3 1071.37   18.53
  -1  -2   3 1060.65   16.15
   0  -2   3 1957.52   23.40
   0   2  -3 1962.93   36.43
   1  -2   3   61.89    3.94
  -1   2  -3   50.08    6.40
  -1   2  -3   58.61    4.03
  -2   2  -3  193.63   13.34
  -2   2  -3  194.03    9.88
   2  -2   3  193.76    6.86
   3  -2   3  139.38    6.29
  -3   2  -3  127.64   12.95
  -3   2  -3  143.96   10.71
   3  -2   3  146.26   13.15
  -4   2  -3  111.49   11.30
   4  -2   3  121.31   13.98
   5  -2   3   20.84    9.77
  -5   2  -3   21.01    7.05
  -6   2  -3    3.86    4.54
   6  -2   3    5.28    9.36
  -6  -1   3   21.30    8.35
   6   1  -3   23.60   12.23
  -5  -1   3    3.55    4.34
   5   1  -3   10.10   10.71
   4   1  -3   13.34    8.35
  -4  -1   3   23.49    6.79
   3   1  -3  168.98   15.84
  -3  -1   3  147.49   11.09
  -3  -1   3  142.10    5.96
   2   1  -3  507.21   21.21
  -2  -1   3  439.95   10.10
  -2  -1   3  444.77   15.53
  -1  -1   3   10.56    2.54
  -1  -1   3   11.24    2.26
   1   1  -3   10.91    4.12
   0  -1   3   41.50    3.18
   0   1  -3   41.21    4.75
   0   1  -3   40.33    2.48
  -1   1  -3   74.73    7.10
  -1   1  -3   68.09    4.34
   1  -1   3   81.61    3.90
  -2   1  -3  109.81    9.99
  -2   1  -3   99.53    7.30
   2  -1   3  105.10    4.47
  -3   1  -3  237.87   13.47
   3  -1   3  245.56   16.78
   4  -1   3  127.79   15.25
  -4   1  -3  139.76   12.49
  -5   1  -3  135.92   15.49
  -6   1  -3   23.25    7.58
   6  -1   3    9.18    9.03
   6   0  -3   -3.97    6.70
  -6   0   3    4.75    5.00
  -5   0   3    7.58    5.02
   5   0  -3    4.38    7.45
   4   0  -3   -3.37    6.40
  -4   0   3    4.86    3.99
   3   0  -3   23.62    8.65
  -3   0   3   45.66    3.64
  -3   0   3   44.08    7.34
  -2   0   3  450.60   15.66
  -2   0   3  441.07    9.60
  -1   0   3 1300.21   22.19
  -1   0   3 1332.06   17.02
   1   0  -3 1325.88   25.66
   0   0   3    9.16    1.62
   0   0  -3    6.88    1.99
   0   0  -3    7.76    1.58
  -1   0  -3  894.15   17.11
  -1   0  -3  883.06   21.41
   1   0   3  891.45   11.39
  -2   0  -3 2071.60   35.69
   2   0   3 2133.05   43.29
   2   0   3 2159.82   20.24
   3   0   3   14.00    7.25
  -3   0  -3   17.86    5.06
   3   0   3   17.00    6.09
   4   0   3  122.67   15.58
  -4   0  -3  111.08   11.22
  -5   0  -3   53.98   10.78
   5   0   3   56.06   15.45
  -6   0  -3    6.09    4.91
   6   0   3    4.43    8.17
   6  -1  -3    1.38    5.37
  -6   1   3   23.84    8.19
  -5   1   3   86.56   13.12
   4  -1  -3    1.16    4.32
  -4   1   3    6.16    4.51
   3  -1  -3    0.44    3.66
  -3   1   3    4.23    1.86
  -3   1   3    3.22    3.20
  -1   1   3   62.75    3.64
   0  -1  -3   15.69    2.32
   0   1   3   14.57    1.91
  -3  -1  -3  464.73   19.04
  -4  -1  -3   33.50    7.56
   4   1   3   40.97   12.31
  -5  -1  -3   43.16    9.84
   5   1   3   54.99   15.84
   6   1   3   68.68   18.78
  -6  -1  -3   85.03   14.31
  -6   2   3   31.18    9.16
  -5   2   3    0.79    3.61
   5  -2  -3    0.13    3.55
  -4   2   3    0.72    3.72
   4  -2  -3   -0.24    4.05
  -3   2   3   77.89    9.09
  -2   2   3   17.24    2.89
  -2   2   3   13.15    3.75
   1  -2  -3    4.62    1.82
   1  -2  -3   -0.04    1.25
  -1   2   3    4.43    2.26
  -1   2   3    4.49    1.56
   0  -2  -3  151.32    6.86
   0   2   3  154.06    5.28
  -3  -2  -3  410.07   17.72
   4   2   3  228.33   21.69
  -4  -2  -3  180.92   14.11
  -5  -2  -3   59.15   11.13
   5   2   3  133.38   22.57
   6   2   3   37.99   16.91
  -6  -2  -3   12.69    5.72
  -6   3   3   20.02    7.25
   5  -3  -3   -1.07    3.81
  -5   3   3   -1.14    3.33
  -4   3   3   11.39    5.46
   4  -3  -3   -2.04    2.63
  -3   3   3    4.69    2.37
   3  -3  -3   -2.67    2.59
  -3   3   3    9.60    4.10
  -2   3   3   13.85    4.08
   2  -3  -3   19.06    4.34
  -2   3   3    9.97    2.52
  -1   3   3   78.41    4.89
  -1   3   3   76.29    5.30
   1  -3  -3   82.42    6.20
   0  -3  -3  190.43    8.35
   0   3   3  197.00    6.75
   0   3   3  189.40    7.34
  -2  -3  -3    4.95    3.02
   2   3   3    1.18    5.98
   2   3   3    4.56    1.29
  -3  -3  -3   15.05    5.02
   3   3   3    2.26    6.99
  -4  -3  -3   62.75    9.68
   4   3   3   48.99   13.56
  -5  -3  -3   39.92    9.36
   5   3   3   51.03   17.46
   6   3   3   11.13   14.57
  -6  -3  -3    3.90    5.10
  -6   4   3    7.51    6.00
  -5   4   3    8.70    5.76
  -3   4   3   55.96    5.87
  -3   4   3   53.57    8.30
   3  -4  -3   73.26    9.44
  -2   4   3    0.13    2.26
  -2   4   3   -0.02    1.58
  -2   4   3    0.22    2.54
   1  -4  -3   26.49    4.43
  -1   4   3   18.32    3.20
  -1   4   3   21.43    3.77
   0   4   3 1597.97   23.25
   0  -4  -3 1587.39   27.78
   0   4   3 1593.15   29.03
   1   4   3  260.41    8.04
  -1  -4  -3  271.52   11.44
  -2  -4  -3  132.90    9.25
  -3  -4  -3   10.32    4.45
   3   4   3   -1.97    6.51
  -4  -4  -3   25.20    7.01
   4   4   3   17.35   11.11
   5   4   3   25.70   13.82
  -5  -4  -3   24.76    7.58
   6   4   3    3.15   10.47
  -6  -4  -3    6.62    5.78
  -5   5   3   27.69    8.65
  -4   5   3  135.92   13.41
  -3   5   3   38.25    5.63
  -3   5   3   27.30    6.64
   3  -5  -3   31.86    7.58
  -2   5   3   12.01    4.23
  -2   5   3    7.71    2.87
   2  -5  -3   11.06    3.99
  -1   5   3   -2.50    1.40
  -1   5   3    0.11    1.97
   1  -5  -3   -0.24    1.99
   0  -5  -3  621.01   17.40
   0   5   3  601.09   14.90
   0   5   3  626.05   18.80
   1   5   3 1161.46   30.58
  -1  -5  -3 1142.55   25.37
   1   5   3 1139.57   19.83
  -3  -5  -3    4.34    3.81
   3   5   3   -6.31    4.27
   4   5   3   28.48   11.46
  -4  -5  -3  113.05   11.81
   5   5   3    2.52    6.40
  -5  -5  -3   -1.36    3.18
   6   5   3   20.57   12.79
  -6  -5  -3   15.97    6.38
  -5   6   3   12.93    6.38
  -4   6   3   20.40    7.08
  -3   6   3  402.07   15.49
  -3   6   3  360.69   18.91
  -3   6   3  374.31   20.86
  -2   6   3   -0.74    1.88
   2  -6  -3    4.32    3.42
  -2   6   3    2.94    3.37
   1  -6  -3   -1.25    2.13
  -1   6   3   -0.31    1.97
  -1   6   3    0.53    1.88
   0   6   3   88.99    8.28
   0  -6  -3   98.83    7.80
   0   6   3  103.96    6.92
   1   6   3 1471.60   24.80
   1   6   3 1448.73   37.29
  -1  -6  -3 1438.01   30.28
  -2  -6  -3  330.12   15.45
   2   6   3  356.37   10.98
   2   6   3  381.85   21.41
   3   6   3    7.76    6.84
  -3  -6  -3    6.73    3.72
   4   6   3   13.89    9.38
  -4  -6  -3   34.59    8.02
  -5  -6  -3   -0.72    3.55
   5   6   3    2.54    6.95
   6   6   3   -2.56    6.29
  -6  -6  -3    3.15    5.02
  -5   7   3    2.83    5.00
  -4   7   3   21.76    7.67
  -3   7   3  126.76    9.33
   3  -7  -3  110.31   10.82
  -2   7   3   23.14    4.82
   2  -7  -3   23.99    5.98
  -2   7   3   31.09    7.19
  -1   7   3   18.45    4.29
   1  -7  -3   24.36    5.21
  -1   7   3   24.78    5.92
   0   7   3  295.29   12.33
   0   7   3  280.78   15.82
   0  -7  -3  302.47   13.54
  -1  -7  -3  174.57   11.09
   1   7   3  188.90    9.57
   1   7   3  166.31   13.63
   2   7   3  105.60   12.42
  -2  -7  -3  108.41    9.79
   2   7   3  109.35    6.90
   3   7   3   65.11   13.36
  -3  -7  -3   52.91    7.54
  -4  -7  -3   -1.42    3.33
   4   7   3   -0.07    6.18
  -5  -7  -3    4.54    4.51
   5   7   3    3.26    7.65
   3  -8  -3   10.23    4.54
  -3   8   3    4.97    3.07
  -2   8   3   98.37    9.49
   2  -8  -3  105.38   10.23
  -1   8   3   62.22    7.56
  -1   8   3   77.97    9.33
   1  -8  -3   85.05    8.54
   0  -8  -3  173.69   11.30
   0   8   3  186.82   10.38
   0   8   3  175.73   13.74
  -1  -8  -3    1.58    3.90
   1   8   3    1.42    2.85
   1   8   3    3.26    4.84
  -2  -8  -3   70.98    6.57
  -2  -8  -3   82.07    9.38
   2   8   3   69.10   12.05
   3   8   3   48.31   12.01
  -3  -8  -3   50.46    7.80
   4   8   3   24.43   11.20
  -4  -8  -3   20.75    6.49
   5   8   3    0.39    7.23
  -5  -8  -3    1.64    4.29
  -3   9   3    0.02    2.78
  -2   9   3   92.28    9.92
  -1   9   3    5.37    3.37
   0   9   3  107.75   11.83
   0   9   3  114.74    9.20
   1   9   3   63.45    7.43
   1   9   3   57.97   10.45
  -1  -9  -3   59.90    8.24
   2   9   3   42.20   10.30
  -2  -9  -3   67.72    9.27
  -2  -9  -3   60.29    6.90
   3   9   3   49.86   12.47
  -3  -9  -3   41.04    7.27
   4   9   3   42.33   12.84
  -4  -9  -3   32.05    7.91
   5   9   3    6.57    8.39
  -5  -9  -3    8.59    5.50
  -3  10   3    0.59    2.50
  -2  10   3   87.20   10.41
  -1  10   3   96.73   10.43
   0  10   3    1.03    2.74
   0  10   3    1.53    4.10
   1  10   3   40.71    6.84
   1  10   3   38.80    9.51
   2  10   3   39.28   10.45
  -2 -10  -3   62.35    7.82
   3  10   3   20.13    9.18
   4  10   3   13.52    8.37
  -3  11   3   -0.70    2.43
  -2  11   3   14.07    4.32
  -1  11   3   98.37   11.04
   0  11   3   18.14    5.08
   1  11   3   -0.79    4.82
  -1 -11  -3    0.39    2.94
   2  11   3   -0.74    5.35
  -2 -11  -3    2.56    3.11
   3  11   3   23.05    9.84
   4  11   3    6.22    6.70
   3 -12  -3   33.43    7.12
  -2  12   3    2.41    2.98
  -1  12   3   89.89   11.46
   0 -12  -3    5.78    3.26
  -1 -12  -3    3.18    2.80
  -2 -12  -3   23.16    5.70
   2  12   3    6.86    6.97
   3  12   3   31.46   11.66
   4  12   3   -2.26    5.54
   1 -13  -3    3.13    2.78
   0 -13  -3   37.20    7.62
  -1 -13  -3    0.79    2.80
  -2 -13  -3    1.99    3.51
   3  13   3   10.30    6.68
  -1 -14  -3    6.84    4.34
  -2 -13   4    2.54    3.59
  -1 -13   4    7.10    4.21
   1  13  -4   -1.45    4.27
   0  13  -4    2.61    5.83
  -1  13  -4    0.83    6.84
   2  12  -4    3.33    5.32
  -2 -12   4   -3.31    2.74
   1  12  -4   27.36   10.80
  -1 -12   4   20.70    5.81
   0 -12   4   -1.69    2.94
   0  12  -4   -0.31    5.43
   1 -12   4    2.28    4.71
  -1  12  -4   10.54    6.90
   2 -12   4   11.98    5.37
  -2  12  -4    6.31    6.62
   3  11  -4   -0.20    4.82
  -2 -11   4   -2.34    2.48
   2  11  -4    0.28    5.37
  -1 -11   4    1.49    3.51
   1  11  -4   -1.40    4.58
   0 -11   4   15.88    5.15
   0  11  -4   18.07    8.43
  -1  11  -4    3.83    6.13
   1 -11   4    1.91    3.51
  -2  11  -4    1.67    6.07
   2 -11   4    0.81    3.55
   3 -11   4    7.91    5.21
  -3  11  -4    6.97    6.40
   4  10  -4    1.82    5.37
   3  10  -4    3.59    6.09
   2  10  -4   29.20   10.65
  -2 -10   4   11.81    4.64
   1  10  -4   45.66   12.47
  -1 -10   4   48.29    7.93
   0  10  -4  190.41   19.43
   0 -10   4  176.87   12.73
   1 -10   4    5.61    3.83
  -1  10  -4   10.74    7.78
  -2  10  -4    4.36    5.96
   2 -10   4    3.64    3.79
   3 -10   4    5.43    3.99
  -3  10  -4    6.68    6.68
  -4  10  -4   -1.01    5.59
   4   9  -4    2.30    7.12
   3   9  -4    4.73    6.97
   2   9  -4   15.27    8.50
  -2  -9   4   12.03    4.05
   1   9  -4    8.94    6.66
  -1  -9   4    6.05    3.61
   0  -9   4   10.82    3.94
   0   9  -4   10.74    7.10
  -1   9  -4  132.48   15.93
   1  -9   4  143.24   10.95
   2  -9   4   15.10    5.10
  -2   9  -4   22.54    9.29
   3  -9   4   36.59    7.19
  -3   9  -4   50.98   12.99
  -4   9  -4    7.38    6.92
   5   8  -4   -0.46    7.54
   4   8  -4    4.82    7.62
   3   8  -4    6.16    7.73
  -2  -8   4    2.17    2.52
   2   8  -4    0.37    5.46
  -1  -8   4  100.39    9.11
   1   8  -4  105.08   14.59
   0  -8   4   86.08    8.85
   0   8  -4   93.09   13.87
   1  -8   4   70.46    8.46
  -1   8  -4   67.39   12.73
   2  -8   4  110.90    9.14
  -2   8  -4  114.25   14.83
   3  -8   4   -1.07    2.89
  -3   8  -4    2.63    6.24
  -4   8  -4    0.26    5.48
   5   7  -4    2.59    9.03
   4   7  -4   14.57   10.36
   3   7  -4    2.08    6.35
  -2  -7   4  279.69   12.20
   2   7  -4  335.49   23.73
  -1  -7   4  147.78    9.14
   1   7  -4  151.17   14.66
   0   7  -4  114.15   12.79
   0  -7   4  116.12    8.46
  -1   7  -4  151.92   15.16
   1  -7   4  144.20    9.62
  -2   7  -4  161.78   16.48
   2  -7   4  162.39   10.30
   3  -7   4   23.86    5.48
  -3   7  -4   14.94    8.41
  -4   7  -4    9.05    7.41
   5  -7   4   18.73   12.03
   5  -7   4    1.10    5.56
  -6  -6   4   -0.18    4.91
  -5  -6   4    2.02    4.10
   5   6  -4   -0.26    9.05
  -4  -6   4   19.85    6.49
   4   6  -4   14.09   10.28
   3   6  -4    9.44    8.22
  -3  -6   4    3.88    3.07
  -3  -6   4    9.25    5.15
   2   6  -4   20.46    8.26
  -2  -6   4   25.13    4.45
   1   6  -4    5.98    4.71
  -1  -6   4    8.48    2.89
   0   6  -4  110.49   11.92
   0  -6   4  117.04    7.69
  -1   6  -4  242.86   17.64
   1  -6   4  265.29   11.94
   2  -6   4    7.54    3.18
  -2   6  -4    3.44    5.10
  -3   6  -4  246.15   20.81
   3  -6   4  241.20   11.85
  -4   6  -4    5.56    6.31
   5  -6   4   -1.34    4.67
   5  -6   4   14.18   11.28
  -6  -5   4   -0.61    4.23
   6   5  -4   -8.46   11.28
   5   5  -4   -4.60    9.22
  -5  -5   4    3.70    4.10
  -4  -5   4   32.97    7.62
   4   5  -4   34.29   12.93
   3   5  -4    4.58    6.68
  -3  -5   4   -2.19    2.96
  -3  -5   4   -3.42    2.26
  -2  -5   4   75.43    6.02
  -2  -5   4   90.83    7.69
   2   5  -4   76.55   11.87
  -1  -5   4    0.94    1.60
   1   5  -4   -1.62    3.61
  -1  -5   4    1.12    1.69
   0  -5   4   67.98    6.11
   0   5  -4   71.31    9.95
  -1   5  -4 1204.95   37.18
   1  -5   4 1170.20   23.55
  -2   5  -4  690.79   29.99
  -2   5  -4  697.01   18.53
   2  -5   4  695.15   18.25
   3  -5   4   69.85    6.92
  -3   5  -4   94.43   14.13
  -4   5  -4   45.53   12.09
   5  -5   4    1.64    5.30
   5  -5   4    2.41    8.87
   6   4  -4  -11.00    9.49
  -6  -4   4   -1.01    4.45
   5   4  -4    4.01    9.38
  -5  -4   4    2.72    4.67
  -4  -4   4   23.22    6.68
   4   4  -4   29.29   12.14
  -3  -4   4   40.90    7.27
  -3  -4   4   33.85    4.93
   3   4  -4   39.33   10.93
  -2  -4   4   20.09    3.75
  -2  -4   4   17.92    4.27
   2   4  -4   18.34    7.21
  -1  -4   4  181.43    6.90
  -1  -4   4  184.65    8.04
   1   4  -4  181.69   13.52
   0  -4   4  471.13   13.17
   0   4  -4  505.37   21.12
   1  -4   4   15.20    3.37
  -1   4  -4   22.17    2.50
  -1   4  -4   20.02    5.87
   2  -4   4  842.59   18.62
  -2   4  -4  818.06   31.11
  -2   4  -4  818.85   20.38
   3  -4   4    2.45    2.45
  -3   4  -4    3.55    5.10
  -3   4  -4   -0.81    2.59
  -4   4  -4   17.37    8.83
   4  -4   4   13.30    7.01
  -4   4  -4   12.82    5.17
   5  -4   4   12.64    6.46
   5  -4   4    5.94    8.35
  -5   4  -4    4.67    4.84
  -6  -3   4   -5.19    4.36
   6   3  -4    1.27    8.96
   5   3  -4   16.69   10.21
  -5  -3   4   26.27    7.84
   4   3  -4    0.94    8.04
  -4  -3   4    2.72    3.72
   3   3  -4  302.74   21.25
  -3  -3   4  338.03   16.54
  -3  -3   4  325.00   11.02
   2   3  -4   79.99   10.25
  -2  -3   4   94.32    7.36
  -2  -3   4  104.77    6.16
  -1  -3   4   -0.18    1.40
   1   3  -4    1.58    3.40
  -1  -3   4   -0.57    1.42
   0  -3   4  425.69   11.30
   0   3  -4  407.16   17.37
   1  -3   4   10.17    2.54
  -1   3  -4   10.28    4.32
  -1   3  -4    9.36    1.95
  -2   3  -4  686.30   18.73
   2  -3   4  702.51   15.60
  -2   3  -4  687.28   27.08
   3  -3   4   26.42    4.08
  -3   3  -4   21.84    5.30
  -3   3  -4   28.68    8.46
   4  -3   4   24.06    8.30
  -4   3  -4   24.60    6.53
   4  -3   4   -5.32    6.40
   5  -3   4    1.69    8.43
   5  -3   4   29.12    9.57
  -5   3  -4   27.10    8.19
  -6   3  -4    0.92    3.94
   6  -3   4   -5.94    5.78
   6   2  -4    2.89    8.94
  -6  -2   4    4.67    5.67
  -5  -2   4   18.32    6.95
   5   2  -4   12.69   10.78
   4   2  -4   66.30   13.96
  -4  -2   4  128.25   12.38
  -3  -2   4   60.58    8.24
  -3  -2   4   70.04    5.32
   3   2  -4   56.37   11.06
  -2  -2   4 1746.62   24.65
   2   2  -4 1773.09   42.17
  -2  -2   4 1705.92   32.60
   1   2  -4  255.48   13.19
  -1  -2   4  265.08    8.68
  -1  -2   4  263.54    8.50
   0  -2   4  817.68   14.92
   0   2  -4  812.10   22.65
   0   2  -4  808.20   11.79
  -1   2  -4 2328.59   30.28
  -1   2  -4 2268.51   44.67
   1  -2   4 2316.28   27.63
  -2   2  -4   28.44    6.77
  -2   2  -4   40.33    5.19
   2  -2   4   37.44    3.79
  -3   2  -4  106.50   12.25
  -3   2  -4  113.60    9.55
   3  -2   4  127.25    6.29
   4  -2   4   -2.10    6.53
  -4   2  -4    8.98    4.56
   4  -2   4    3.59    4.40
   5  -2   4    5.35    7.76
  -5   2  -4    5.63    5.02
  -6   2  -4   -4.29    3.44
   6  -2   4   -8.74    6.73
   6   1  -4   15.62   10.45
  -6  -1   4   16.32    7.65
  -5  -1   4    2.67    4.25
   5   1  -4    4.23    9.42
   4   1  -4  230.33   21.19
  -4  -1   4  206.56   15.29
   3   1  -4   -0.53    6.53
  -3  -1   4    0.15    3.09
  -3  -1   4   -0.13    1.82
  -2  -1   4 1312.61   28.09
   2   1  -4 1407.67   35.32
  -2  -1   4 1372.29   20.59
   1   1  -4 5535.99   75.87
  -1  -1   4 5556.82   49.89
  -1  -1   4 5478.65   61.13
   0  -1   4 1783.54   22.04
   0   1  -4 1768.42   32.07
   0   1  -4 1789.59   22.89
  -1   1  -4  581.57   13.34
   1  -1   4  600.98   11.20
  -1   1  -4  586.35   19.08
  -2   1  -4  201.41   13.80
  -2   1  -4  193.35   10.03
   2  -1   4  201.80    6.51
  -3   1  -4   99.14    9.11
   3  -1   4  108.80   11.81
   4  -1   4    2.61    6.51
  -4   1  -4    0.31    3.22
   4  -1   4    3.66    4.36
  -5   1  -4   76.83   12.49
  -6   1  -4    5.13    4.25
   6  -1   4   -4.12    9.46
   6   0  -4   25.33   12.62
  -6   0   4    7.73    5.96
   5   0  -4   -1.62    6.29
  -5   0   4   -0.74    3.51
  -4   0   4    0.94    3.31
   4   0  -4    2.34    7.38
   3   0  -4  638.71   28.92
  -3   0   4  621.07   22.74
  -3   0   4  581.73   13.23
  -2   0   4 1296.99   19.50
  -2   0   4 1250.06   28.07
   2   0  -4 1333.97   33.76
  -1   0   4 1009.65   20.05
  -1   0   4 1039.73   16.12
   1   0  -4 1025.12   21.62
   0   0  -4  278.79    9.42
   0   0  -4  281.79    8.26
   0   0   4  285.45    7.41
  -1   0  -4 2988.07   48.37
  -1   0  -4 3057.67   39.28
   1   0   4 3004.74   28.66
  -2   0  -4  221.26   10.69
  -3   0  -4  208.51   12.90
   3   0   4  197.44   15.14
  -4   0  -4   28.92    7.14
   4   0   4   28.96   10.36
   5   0   4   16.50   10.43
  -5   0  -4   12.01    6.05
  -6   0  -4    5.83    4.23
   6   0   4   -3.46    8.98
  -6   1   4    4.56    4.69
  -5   1   4   29.64    8.54
   5  -1  -4    6.05    6.24
   4  -1  -4    2.72    4.58
  -4   1   4   15.82    6.46
  -1   1   4    1.64    1.42
  -1   1   4    0.90    1.95
   1  -1  -4   -2.48    2.67
   0  -1  -4 3097.94   40.84
   0  -1  -4 3103.68   38.67
   0   1   4 3040.32   30.06
   1   1   4   24.49    2.34
   1   1   4   20.31    3.68
  -1  -1  -4   16.32    3.24
   4   1   4   54.86   12.84
  -4  -1  -4   81.04   10.60
   5   1   4    3.07    8.74
  -5  -1  -4   -0.92    3.64
   6   1   4   -3.46    8.65
  -6  -1  -4    3.29    3.72
  -6   2   4    3.33    4.93
  -5   2   4   72.21   12.58
  -4   2   4   97.21   12.12
  -3   2   4   67.37    8.72
  -3   2   4   73.75    5.41
   0   2   4   34.77    3.09
   0  -2  -4   37.22    4.14
  -2  -2  -4    1.25    2.37
   2   2   4    2.48    1.07
   2   2   4   -4.60    3.57
   3   2   4    1.86    5.15
  -3  -2  -4    1.58    2.74
  -4  -2  -4    1.56    3.55
   4   2   4    2.15    6.75
  -5  -2  -4   -0.85    3.46
   5   2   4    7.32   10.43
  -6  -2  -4    2.02    3.79
   6   2   4   -9.62    9.42
  -6   3   4   -0.44    4.82
  -5   3   4   37.79    9.49
   4  -3  -4   -1.36    4.82
  -4   3   4   33.59    8.35
  -2   3   4   10.67    3.66
   2  -3  -4   20.57    4.40
  -2   3   4   18.05    3.37
  -1   3   4 8774.34   75.32
   1  -3  -4 8686.95   96.36
  -1   3   4 8873.96  103.91
   0   3   4   38.12    3.22
   0  -3  -4   30.65    4.23
   0   3   4   40.47    3.64
   2   3   4   33.85    2.56
   2   3   4    0.35    5.59
  -2  -3  -4   28.09    5.41
  -4  -3  -4    2.23    4.27
   4   3   4   -2.69    7.01
  -5  -3  -4   -0.20    3.26
   5   3   4   -3.40    7.93
  -6  -3  -4   -2.02    3.86
   6   3   4    3.29   11.35
  -5   4   4   24.19    8.15
  -4   4   4  257.54   18.16
  -3   4   4  130.71    8.15
  -3   4   4  136.89   11.55
  -2   4   4   30.43    5.76
   2  -4  -4   36.92    5.39
  -2   4   4   39.85    4.91
  -1   4   4  410.62   12.38
   1  -4  -4  403.76   14.72
  -1   4   4  402.53   12.01
   0  -4  -4 4107.48   54.31
   0   4   4 4111.47   43.27
   0   4   4 4185.19   55.98
   2   4   4   24.10    2.72
  -2  -4  -4   22.83    5.17
   2   4   4   -0.50    6.07
   3   4   4   -3.75    6.55
  -3  -4  -4   10.41    4.18
   4   4   4   -1.31    8.72
  -4  -4  -4   -0.55    3.40
   5   4   4   17.59   13.19
  -5  -4  -4   40.27    9.51
  -6  -4  -4    5.59    5.04
   6   4   4    3.55    9.60
  -5   5   4   27.69    8.68
  -4   5   4   31.61    8.24
   3  -5  -4  265.21   16.19
  -3   5   4  274.23   16.56
  -2   5   4   13.96    3.53
  -2   5   4   13.93    4.43
   2  -5  -4   11.39    4.43
   1  -5  -4   16.43    4.25
  -1   5   4   20.73    3.79
  -1   5   4   20.97    3.94
   0   5   4 2318.42   32.12
   0  -5  -4 2319.82   38.80
   0   5   4 2287.84   39.48
   1   5   4   96.57    5.72
   1   5   4   98.85    8.79
  -1  -5  -4   98.61    8.06
  -2  -5  -4   64.17    7.80
   2   5   4   64.46    4.64
  -4  -5  -4   -2.41    3.11
   4   5   4    5.63    7.97
  -5  -5  -4   13.98    5.81
   5   5   4    5.28    7.62
  -6  -5  -4    0.96    3.72
   6   5   4   -4.62    6.68
  -5   6   4    3.75    4.97
  -4   6   4   48.94   10.01
  -3   6   4  136.89    9.14
   3  -6  -4  140.96   12.12
  -3   6   4  137.33   12.40
  -2   6   4    5.59    2.87
   2  -6  -4    4.27    3.42
  -2   6   4    3.61    3.61
  -1   6   4  155.42    9.84
  -1   6   4  147.21    8.54
   1  -6  -4  158.31   10.32
   0   6   4  367.35   15.20
   0   6   4  381.50   13.04
   0  -6  -4  383.60   15.16
  -1  -6  -4    2.69    3.31
   1   6   4    4.78    4.16
   1   6   4    1.91    2.13
  -2  -6  -4    4.73    3.86
   2   6   4    1.86    2.17
   2   6   4    2.26    5.72
   3   6   4   -0.35    5.46
  -3  -6  -4   22.35    6.09
   4   6   4    7.91    8.13
  -4  -6  -4    0.35    3.77
   5   6   4    7.21    9.14
  -5  -6  -4    4.47    4.38
  -6  -6  -4   10.93    6.00
  -5   7   4   48.00   10.60
   4  -7  -4   12.99    5.50
   3  -7  -4    2.48    3.35
  -3   7   4    0.96    2.34
  -2   7   4  917.85   24.10
   2  -7  -4  848.36   27.39
  -1   7   4  420.65   18.10
  -1   7   4  456.98   15.91
   1  -7  -4  438.81   17.70
   0  -7  -4  241.74   12.82
   0   7   4  228.71   13.74
   0   7   4  221.41   10.80
  -1  -7  -4   10.69    4.69
   1   7   4   12.58    5.43
   1   7   4   12.64    3.68
  -2  -7  -4    6.02    4.60
   2   7   4   -1.29    4.34
   2   7   4   11.26    3.57
  -3  -7  -4   18.84    6.05
   3   7   4   18.89    8.87
   4   7   4    2.96    6.35
  -4  -7  -4    4.38    4.38
   5   7   4   -5.35    6.07
  -5  -7  -4   -2.28    3.20
   4  -8  -4   18.27    6.64
   3  -8  -4   79.55   10.93
  -3   8   4   67.90    8.74
   2  -8  -4  560.54   22.74
  -2   8   4  573.18   20.42
  -1   8   4  356.26   15.27
   1  -8  -4  368.42   17.07
   0   8   4  214.27   11.33
   0   8   4  209.30   14.46
   0  -8  -4  215.54   12.99
  -1  -8  -4  436.01   18.62
   1   8   4  447.80   15.53
   1   8   4  440.94   22.65
  -2  -8  -4   -1.49    3.79
   2   8   4    5.70    5.74
   2   8   4    0.68    2.65
  -3  -8  -4    4.80    4.12
   3   8   4    1.75    5.94
  -4  -8  -4    1.10    4.34
   4   8   4    2.43    7.62
  -5  -8  -4    0.11    4.18
   5   8   4    1.95    7.01
  -3   9   4   23.44    5.32
   2  -9  -4    1.34    3.22
  -2   9   4   -0.59    2.48
  -1   9   4  109.30   10.19
   1  -9  -4  126.79   11.39
   0  -9  -4  189.03   13.01
   0   9   4  182.37   14.57
   0   9   4  196.74   11.61
   1   9   4   84.15    8.37
  -1  -9  -4   70.11    9.03
   1   9   4   72.93   11.46
   2   9   4    2.72    5.04
   2   9   4    6.35    3.18
  -2  -9  -4   12.86    5.65
   3   9   4   -2.28    5.10
  -3  -9  -4    1.42    3.86
   4   9   4    9.71    8.35
  -4  -9  -4   11.02    5.46
  -5  -9  -4    1.77    4.25
   5   9   4    9.09    7.49
  -3  10   4   43.64    7.49
  -2  10   4   25.81    6.11
  -1  10   4   -1.03    2.41
   0  10   4   57.77    8.06
   1  10   4    9.07    3.90
   1  10   4   13.82    6.55
  -2 -10  -4   19.50    4.45
   2  10   4   12.90    8.08
   3  10   4    6.22    7.30
   4  10   4    0.20    6.11
  -3  11   4   77.21   10.36
  -2  11   4    4.78    3.35
  -1  11   4   94.87   11.00
   0  11   4   24.56    6.00
   1  11   4    1.42    2.72
   2  11   4    3.53    6.02
  -2 -11  -4    2.76    3.02
   3  11   4   -0.22    5.26
   4  11   4    5.50    7.14
  -3  12   4   48.09    8.79
  -2  12   4    9.27    3.70
  -1  12   4    0.92    3.09
   0  12   4   86.41   10.71
  -1 -12  -4   15.60    4.58
  -2 -12  -4    7.19    3.72
   3  12   4    6.44    6.27
   4  12   4   -4.93    5.43
  -1  13   4    0.79    3.42
   0 -13  -4   31.77    6.95
  -1 -13  -4    3.79    3.29
  -1 -14  -4    4.29    3.53
  -2 -12   5    8.52    4.05
   2  12  -5   19.26    9.38
   1  12  -5   10.23    7.56
  -1 -12   5   15.27    5.02
   0 -12   5    1.16    3.02
   0  12  -5    4.67    6.77
   1 -12   5   -0.11    3.90
  -1  12  -5    2.08    5.81
  -2  12  -5   11.26    6.99
   3  11  -5   -2.83    5.08
  -2 -11   5    6.92    4.25
   2  11  -5    9.38    7.27
  -1 -11   5    0.66    2.96
   1  11  -5    4.91    5.48
   0  11  -5    7.21    6.79
   0 -11   5    7.65    4.51
   1 -11   5   13.15    5.59
  -1  11  -5    6.84    6.79
   2 -11   5   18.07    6.13
  -2  11  -5   19.50    9.53
   3 -11   5   -2.63    3.75
  -3  11  -5    8.43    6.40
   4  10  -5    5.96    7.60
   3  10  -5    9.05    7.95
  -2 -10   5    1.97    3.13
   2  10  -5    6.07    6.33
   1  10  -5   17.53    8.85
   0  10  -5   45.26   12.07
   0 -10   5   30.85    6.59
   1 -10   5    2.23    3.55
  -1  10  -5    7.91    6.55
   2 -10   5   -0.26    3.18
  -2  10  -5   -2.04    4.36
   3 -10   5    7.82    4.64
  -3  10  -5    9.90    7.97
   4   9  -5   -0.07    6.13
   3   9  -5   -2.87    6.20
   2   9  -5    6.24    6.31
  -2  -9   5    7.71    3.86
   1   9  -5   20.79    9.33
  -1  -9   5   21.67    5.56
   0  -9   5    3.46    3.72
   0   9  -5    2.69    5.92
   1  -9   5   -0.59    3.40
  -1   9  -5   -1.27    4.67
  -2   9  -5    2.83    6.24
   2  -9   5    5.89    3.83
  -3   9  -5    2.02    5.65
   3  -9   5    4.71    3.77
  -4   9  -5   12.09    7.38
   5   8  -5   -3.42    7.16
   4   8  -5    2.56    8.24
   3   8  -5    9.46    8.37
  -2  -8   5   51.75    7.05
   2   8  -5   73.44   14.09
  -1  -8   5    6.62    3.46
   1   8  -5    3.46    5.76
   0  -8   5    1.03    2.89
   0   8  -5   -1.71    4.51
  -1   8  -5   55.89   12.31
   1  -8   5   60.25    8.28
  -2   8  -5    6.59    6.66
   2  -8   5    2.48    3.57
  -3   8  -5    4.10    6.62
   3  -8   5    4.27    3.61
  -4   8  -5    4.34    6.70
   5   7  -5   13.32   10.58
   4   7  -5   -0.68    6.31
   3   7  -5   34.88   11.37
  -2  -7   5   41.82    6.16
   2   7  -5   46.18   11.90
   1   7  -5   26.86    8.17
  -1  -7   5   31.33    5.54
   0   7  -5    3.90    4.91
   0  -7   5    9.66    3.61
   1  -7   5   10.98    3.94
  -1   7  -5   14.53    7.41
   2  -7   5   -0.35    2.83
  -2   7  -5    1.42    5.13
   3  -7   5   -1.27    2.85
  -3   7  -5    3.20    5.96
  -4   7  -5  114.87   19.41
   5  -7   5   20.35    9.18
   5  -7   5   22.33   11.41
   5   6  -5   33.48   13.76
   4   6  -5   -3.88    6.79
   3   6  -5    1.38    6.46
  -3  -6   5   13.76    4.23
  -2  -6   5  110.75    7.82
   2   6  -5  127.42   14.88
  -1  -6   5   32.51    5.13
   1   6  -5   38.10    8.79
   0   6  -5   45.66    9.29
   0  -6   5   44.85    6.07
  -1   6  -5    0.24    3.94
   1  -6   5    2.74    2.56
   2  -6   5    3.24    2.80
  -2   6  -5   -0.31    4.62
  -3   6  -5  101.81   15.88
   3  -6   5   87.42    8.37
  -4   6  -5   -2.50    4.71
   5  -6   5   17.61    8.92
   5  -6   5   10.63    9.90
  -6  -5   5    4.23    5.37
  -5  -5   5   18.73    6.95
   5   5  -5   24.30   13.47
  -4  -5   5   25.79    7.19
   4   5  -5   29.31   11.81
   3   5  -5    1.99    6.40
  -3  -5   5   -0.59    2.69
  -3  -5   5    1.36    3.83
  -2  -5   5   20.46    4.10
  -2  -5   5   12.53    3.97
   2   5  -5   14.72    7.23
  -1  -5   5   16.69    3.66
   1   5  -5   14.24    6.05
   0  -5   5   23.42    4.10
   0   5  -5   20.62    6.64
  -1   5  -5    2.43    3.42
   1  -5   5    0.04    2.26
  -2   5  -5   25.59    8.24
   2  -5   5   19.30    4.36
  -3   5  -5   49.25   11.41
   3  -5   5   42.02    6.05
  -4   5  -5   14.42    8.65
   5  -5   5   50.83   13.71
   5  -5   5    4.69   11.26
   6   4  -5   -2.45    8.19
  -6  -4   5    5.74    5.76
  -5  -4   5   32.91    8.41
   5   4  -5   40.07   14.59
  -4  -4   5   80.60   10.89
   4   4  -5   70.96   15.18
  -3  -4   5    7.34    3.51
   3   4  -5   19.00    9.07
  -3  -4   5   14.81    5.24
  -2  -4   5   36.98    4.95
  -2  -4   5   44.01    5.63
   2   4  -5   48.11    9.33
  -1  -4   5   95.70    6.33
  -1  -4   5  100.06    5.15
   1   4  -5  107.53   10.91
   0   4  -5    1.53    4.10
   0  -4   5   -0.02    1.56
  -1   4  -5    1.40    2.96
   1  -4   5    1.69    1.99
  -1   4  -5   -0.07    1.01
  -2   4  -5   81.94    6.44
  -2   4  -5   90.72   11.26
   2  -4   5   93.24    6.77
   3  -4   5   16.91    4.12
  -3   4  -5   17.09    4.64
  -3   4  -5   19.67    8.22
  -4   4  -5   21.95    9.44
  -4   4  -5   31.53    7.38
   5  -4   5    8.00    6.11
   5  -4   5    4.71    8.79
   6   3  -5    0.85    8.33
  -6  -3   5    6.20    5.65
  -5  -3   5   22.00    7.23
   5   3  -5   14.46   10.14
   4   3  -5    3.64    8.11
  -4  -3   5   -0.50    3.37
   3   3  -5   -4.62    6.20
  -3  -3   5   -1.67    2.43
  -3  -3   5    1.69    3.31
  -2  -3   5  825.16   17.81
  -2  -3   5  819.11   21.14
   2   3  -5  821.21   30.02
  -1  -3   5  208.99    8.52
  -1  -3   5  217.14    7.84
   1   3  -5  215.08   13.82
   0   3  -5   95.37    9.27
   0  -3   5   97.76    6.09
   1  -3   5   88.34    5.81
  -1   3  -5   84.55    4.67
  -1   3  -5   93.55   10.10
  -2   3  -5  108.67    7.47
  -2   3  -5  101.81   11.15
   2  -3   5  121.55    6.90
  -3   3  -5   49.73    7.21
   3  -3   5   60.16    5.59
  -3   3  -5   84.35   13.28
   4  -3   5    7.16    7.73
   4  -3   5   28.57    8.83
  -4   3  -5   32.95    7.38
   5  -3   5    4.82    8.50
  -5   3  -5    4.18    4.56
   5  -3   5    5.41    5.02
   6  -3   5   -3.29    6.13
  -6   3  -5    4.97    5.13
   6   2  -5   12.62   10.10
  -6  -2   5   25.79    8.96
   5   2  -5    4.62    8.92
  -5  -2   5    7.91    5.24
  -4  -2   5   11.26    5.39
   4   2  -5   19.96   10.45
   3   2  -5   24.36    9.07
  -3  -2   5   22.13    3.97
  -3  -2   5   23.95    5.96
  -2  -2   5  154.00    7.60
  -2  -2   5  147.07    9.31
   2   2  -5  139.41   12.27
   1   2  -5    0.50    3.18
  -1  -2   5    0.85    1.56
  -1  -2   5    2.56    1.99
   0  -2   5  741.51   14.99
   0   2  -5  743.50   12.40
   0   2  -5  737.08   22.41
  -1   2  -5  287.60    8.79
  -1   2  -5  314.55   15.75
   1  -2   5  315.90    9.66
  -2   2  -5  585.69   24.78
   2  -2   5  588.41   13.21
  -2   2  -5  624.40   18.07
   3  -2   5   80.67    5.46
  -3   2  -5   80.03    8.39
  -3   2  -5  100.82   13.45
   4  -2   5   -3.11    6.53
  -4   2  -5   19.28    5.89
   4  -2   5   23.92    8.15
  -5   2  -5    0.26    3.99
   5  -2   5    3.26    7.49
   6  -2   5   -1.18    9.88
  -6   2  -5    1.38    3.99
  -6  -1   5    6.02    6.20
   6   1  -5    1.07    7.36
   5   1  -5   13.52    9.60
  -5  -1   5    2.32    4.47
  -4  -1   5    5.74    4.40
   4   1  -5    9.42    8.30
  -3  -1   5  276.88    9.99
   3   1  -5  304.58   20.02
  -3  -1   5  271.58   15.29
  -2  -1   5  217.38    8.48
   2   1  -5  204.56   13.41
  -2  -1   5  219.20   11.26
   1   1  -5    9.90    3.81
  -1  -1   5   10.36    2.83
  -1  -1   5   10.84    2.69
   0   1  -5  818.76   21.41
   0   1  -5  849.67   15.10
   0  -1   5  824.48   14.92
   1  -1   5  359.70    9.40
  -1   1  -5  358.45   15.71
  -1   1  -5  363.27   11.04
  -2   1  -5  244.61   11.39
  -2   1  -5  245.16   15.62
   2  -1   5  252.28    7.80
  -4   1  -5   13.58    5.50
   4  -1   5    9.53    6.13
   4  -1   5    3.09    6.73
  -5   1  -5   10.08    5.72
   5  -1   5    4.27    8.11
  -6   1  -5    2.04    3.97
   6  -1   5    1.14    9.00
  -6   0   5    4.21    5.21
   5   0  -5   79.92   14.15
  -5   0   5  100.34   13.85
   4   0  -5   36.48   10.78
  -4   0   5   45.94    9.29
   3   0  -5   18.40    8.68
  -3   0   5    9.42    4.43
  -2   0   5   45.40    6.18
   2   0  -5   39.04    7.87
  -2   0   5   34.70    4.01
   1   0  -5  259.03   10.74
  -1   0   5  275.18    8.63
  -1   0   5  281.31   10.54
   0   0   5  112.98    5.35
   0   0  -5  114.63    5.83
   0   0  -5  112.41    6.77
   1   0   5 4641.71   42.46
  -1   0  -5 4646.66   68.49
  -1   0  -5 4703.67   55.91
  -2   0  -5  293.84   12.42
   2   0   5  326.07    7.91
  -2   0  -5  348.37   17.59
  -3   0  -5  692.19   23.66
   3   0   5  702.33   29.01
   4   0   5   27.78   10.36
  -4   0  -5  103.56   11.77
  -5   0  -5    5.15    4.45
   5   0   5    0.35    7.41
   6   0   5   -4.21    8.90
  -6   0  -5   -1.38    3.64
  -6   1   5    4.47    5.37
  -5   1   5   29.71    8.33
   5  -1  -5    5.35    6.33
  -4   1   5   87.70   11.77
  -3   1   5   73.59    5.39
  -3   1   5   91.49   10.10
  -1   1   5  550.55   12.20
   1  -1  -5  546.89   15.53
   1  -1  -5  557.84   13.69
   0   1   5   24.65    3.00
   0  -1  -5   27.65    3.61
   0  -1  -5   29.42    3.79
   1   1   5 1809.68   21.19
  -1  -1  -5 1792.63   34.02
  -1  -1  -5 1839.60   30.45
  -4  -1  -5  195.73   14.81
  -5  -1  -5   60.58   11.50
   5   1   5   51.24   15.42
  -6  -1  -5    1.07    3.90
   6   1   5   -5.08   11.20
  -6   2   5    1.40    3.75
  -5   2   5   23.71    7.82
   4  -2  -5    7.56    7.25
  -4   2   5   11.66    5.59
  -3   2   5   50.92    8.13
  -3   2   5   53.33    5.35
   0   2   5   -1.38    1.27
   0  -2  -5    0.44    1.82
  -3  -2  -5   59.48    7.87
  -4  -2  -5  449.92   22.28
   4   2   5  293.21   25.79
  -5  -2  -5   35.19    8.70
   5   2   5   10.43    8.19
  -6  -2  -5    3.57    3.94
   6   2   5    3.44    9.49
  -5   3   5    6.20    4.60
  -4   3   5  416.12   22.57
   3  -3  -5    0.66    4.25
  -3   3   5    0.24    1.88
  -3   3   5   -1.69    2.13
  -2   3   5   46.99    6.73
  -2   3   5   51.05    5.08
  -1   3   5   10.03    2.54
   1  -3  -5    6.22    2.83
   0  -3  -5    1.42    2.19
   0   3   5    2.13    1.75
   1   3   5    0.31    1.36
   1   3   5   -0.90    3.33
  -1  -3  -5    0.15    2.54
  -2  -3  -5   74.53    7.58
  -5  -3  -5   18.97    6.79
   5   3   5   32.40   14.50
   6   3   5   15.42   13.85
  -6  -3  -5   10.91    5.19
  -5   4   5   26.16    8.63
  -4   4   5   18.82    6.66
   2  -4  -5  196.35   12.14
  -2   4   5  210.15    9.60
   1  -4  -5   21.89    4.71
  -1   4   5   23.99    3.86
  -1   4   5   21.25    3.13
   0   4   5    8.50    2.61
   0   4   5    9.82    2.50
   0  -4  -5    8.72    3.35
   1   4   5   19.96    3.11
  -1  -4  -5   19.26    4.71
   1   4   5   -1.73    4.38
  -3  -4  -5   79.22    9.20
   5   4   5   21.27   12.40
  -5  -4  -5   55.74   10.78
  -6  -4  -5    5.02    5.21
   6   4   5   15.73   10.32
  -5   5   5    6.92    5.32
  -4   5   5   18.80    6.88
  -3   5   5  967.72   31.81
  -3   5   5  927.18   23.38
   2  -5  -5   68.16    8.52
  -2   5   5   73.00    6.88
  -1   5   5    8.37    2.69
   1  -5  -5    9.27    3.64
  -1   5   5   14.39    3.09
   0  -5  -5 1402.45   30.15
   0   5   5 1425.22   27.34
   0   5   5 1404.49   24.17
  -1  -5  -5   14.00    4.58
   1   5   5   16.87    5.81
   1   5   5   15.34    3.13
  -2  -5  -5   27.69    5.96
   2   5   5   29.01    3.59
   3   5   5   -1.23    5.59
  -3  -5  -5    3.97    3.81
   5   5   5   16.08   10.78
  -5  -5  -5   54.47   10.84
   6   5   5    7.41    7.84
  -6  -5  -5    9.79    5.32
  -5   6   5    7.21    5.87
  -4   6   5   -4.23    4.01
   3  -6  -5  197.84   14.74
  -3   6   5  220.78   11.74
   2  -6  -5   27.85    6.33
  -2   6   5   24.63    4.67
   1  -6  -5    0.37    2.56
  -1   6   5   -0.24    1.86
  -1   6   5    1.77    2.19
   0   6   5   44.50    5.94
   0  -6  -5   42.57    6.44
   0   6   5   42.31    5.41
  -1  -6  -5   80.21    8.24
   1   6   5   75.39    8.24
   1   6   5   70.92    5.81
   2   6   5   33.39    4.32
   2   6   5   25.02    7.76
  -2  -6  -5   28.24    6.53
  -3  -6  -5   88.31   10.30
   4   6   5    7.76    8.52
  -4  -6  -5    9.03    5.28
  -5  -6  -5   38.98    9.36
   5   6   5   14.04    9.73
  -6  -6  -5   -0.88    4.47
   5  -7  -5    5.98    4.38
  -5   7   5    1.01    4.71
   4  -7  -5    6.09    4.69
   3  -7  -5    2.02    3.61
  -3   7   5    0.37    2.39
   2  -7  -5   50.89    8.19
  -2   7   5   37.35    6.24
  -1   7   5   -2.41    1.45
   1  -7  -5    2.96    3.51
   0   7   5 1240.04   31.59
   0  -7  -5 1246.09   30.69
   0   7   5 1230.29   26.05
  -1  -7  -5  541.96   20.38
   1   7   5  502.90   15.31
   1   7   5  541.28   22.26
   2   7   5   10.74    5.76
   2   7   5   12.23    3.44
  -2  -7  -5   13.85    5.54
  -3  -7  -5   -0.79    3.61
   3   7   5    6.90    7.14
   4   7   5   -0.88    6.07
  -4  -7  -5    3.81    4.21
   5   7   5    1.91    7.65
  -5  -7  -5    4.62    4.58
   5  -8  -5   18.69    6.97
   4  -8  -5   15.51    5.63
  -3   8   5    4.67    3.13
   3  -8  -5    1.18    3.40
  -2   8   5   36.70    6.44
   2  -8  -5   36.28    7.49
  -1   8   5   30.83    5.65
   1  -8  -5   27.78    6.55
   0   8   5  108.91    8.43
   0   8   5  106.98   10.23
   0  -8  -5  123.22   10.76
   1   8   5  375.12   14.46
   1   8   5  374.05   20.64
  -1  -8  -5  361.17   17.42
   2   8   5   45.04    9.99
  -2  -8  -5   49.62    8.28
   2   8   5   55.04    6.42
  -3  -8  -5    5.06    4.54
   3   8   5    3.59    6.02
  -4  -8  -5   12.47    5.70
   4   8   5   11.35    9.31
   5   8   5    5.17    8.02
  -5  -8  -5   -4.27    3.97
  -3   9   5   -2.10    2.72
   3  -9  -5   -0.48    4.12
  -2   9   5    3.48    2.89
   2  -9  -5   -1.80    2.67
  -1   9   5  726.28   23.51
   1  -9  -5  751.32   26.27
   0  -9  -5  141.42   12.14
   0   9   5  133.95    9.90
   1   9   5  349.53   14.74
   1   9   5  323.53   20.33
  -1  -9  -5  334.09   17.86
   2   9   5   11.28    6.46
   2   9   5   10.74    3.77
  -2  -9  -5    5.96    4.82
  -3  -9  -5   49.84    9.14
   3   9   5   42.24   11.63
  -4  -9  -5    0.07    3.37
   4   9   5    0.13    5.41
   5   9   5    7.10    9.07
  -5  -9  -5   -0.22    4.75
  -4  10   5    6.07    4.12
  -3  10   5   10.19    3.92
  -2  10   5    1.23    2.83
  -1  10   5  211.18   13.45
   0  10   5   86.17    9.49
   1  10   5  116.38    9.46
  -1 -10  -5  115.48   11.48
  -2 -10  -5  169.55   13.76
   2  10   5  164.51   17.15
   2  10   5  156.25   10.30
   3  10   5   19.52    9.46
  -3 -10  -5   23.40    7.16
  -4 -10  -5    2.59    4.12
   4  10   5    5.98    7.56
   5  10   5    3.72    6.53
  -5 -10  -5    4.49    5.17
  -3  11   5   10.08    4.01
  -2  11   5   24.74    5.92
  -1  11   5   -0.28    2.61
   0  11   5    9.03    4.27
   1  11   5   71.53    9.11
  -2 -11  -5    9.66    3.64
   3  11   5    2.54    5.87
   4  11   5   11.83    8.02
  -2  12   5    0.85    3.11
  -1  12   5    1.51    2.89
   0  12   5    0.68    2.83
   1  12   5   27.06    5.96
  -2 -12  -5   71.53    9.18
   4  12   5   -1.82    5.13
  -1  13   5   10.30    4.93
   0  13   5    3.81    3.68
  -1 -13  -5    2.39    2.87
  -1 -14  -5   35.10    6.68
  -2 -12   6    1.58    3.20
  -1 -12   6    4.14    3.77
   1  12  -6    6.64    6.24
   0  12  -6    0.18    5.21
   0 -12   6    5.39    4.25
   1 -12   6    5.00    4.38
  -1  12  -6    5.06    6.49
   3  11  -6    7.32    5.87
   2  11  -6    7.03    6.33
  -2 -11   6    4.78    3.94
   1  11  -6    5.96    6.73
  -1 -11   6    6.00    4.01
   0 -11   6    6.35    3.81
   0  11  -6    6.53    7.08
   1 -11   6    5.56    5.10
  -1  11  -6    3.11    5.72
  -2  11  -6   14.85    9.07
   2 -11   6   14.74    6.22
   3  10  -6    9.82    7.82
  -2 -10   6   -4.45    2.72
   2  10  -6    4.05    5.67
   1  10  -6   42.72   11.94
  -1 -10   6   38.45    7.23
   0  10  -6    2.34    5.52
   0 -10   6    2.02    3.31
  -1  10  -6    5.96    6.07
   1 -10   6   -2.59    3.13
  -2  10  -6   10.84    7.56
   2 -10   6    6.46    3.92
  -3  10  -6    3.18    5.30
   3 -10   6   -0.31    3.61
   4   9  -6   -0.81    7.51
   3   9  -6    6.38    7.80
   2   9  -6    4.84    6.18
  -2  -9   6    7.21    3.97
  -1  -9   6   70.90    9.09
   1   9  -6   81.17   15.05
   0   9  -6    1.88    6.31
   0  -9   6    1.53    3.18
   1  -9   6    9.31    4.45
  -1   9  -6   10.87    7.76
   2  -9   6   -1.03    2.67
  -2   9  -6    1.75    5.15
   3  -9   6   59.04    9.18
  -3   9  -6   57.99   14.44
  -4   9  -6    4.40    5.96
   4   8  -6   10.25    8.68
   3   8  -6   -0.22    5.87
  -2  -8   6    7.19    3.48
   2   8  -6   28.24   10.10
  -1  -8   6    1.67    2.94
   1   8  -6   -0.22    4.36
   0  -8   6  132.48   10.14
   0   8  -6  120.32   15.03
   1  -8   6   38.08    7.05
  -1   8  -6   32.82   10.32
   2  -8   6   -0.04    2.85
  -2   8  -6   -0.22    5.13
  -3   8  -6    4.27    6.24
   3  -8   6   -1.23    2.98
  -4   8  -6    6.53    7.19
   5   7  -6   -2.76    6.73
   4   7  -6   -0.57    6.11
  -3  -7   6    0.88    2.89
   3   7  -6    5.52    7.58
  -2  -7   6  229.08   12.05
   2   7  -6  223.93   20.35
   1   7  -6   94.95   14.11
  -1  -7   6   69.93    7.58
   0   7  -6   68.82   12.16
   0  -7   6   56.39    7.41
  -1   7  -6   23.55    8.81
   1  -7   6   18.82    4.86
  -2   7  -6   14.09    7.56
   2  -7   6   15.40    4.89
   3  -7   6    9.68    4.23
  -3   7  -6   10.49    7.89
  -4   7  -6   12.16    8.57
   5   6  -6    1.93    8.17
   4   6  -6    6.70    8.04
   3   6  -6   -0.81    6.16
  -3  -6   6    5.21    3.42
  -2  -6   6  144.31    9.22
   2   6  -6  149.20   16.21
  -1  -6   6  308.54   13.12
   1   6  -6  299.10   20.16
   0  -6   6  134.54    8.85
   0   6  -6  137.17   13.98
  -1   6  -6   28.09    8.54
   1  -6   6   29.73    5.48
  -2   6  -6  110.38   14.20
   2  -6   6  115.33    8.79
   3  -6   6   -0.92    2.59
  -3   6  -6    1.82    5.08
  -4   6  -6   -0.22    5.76
   5  -6   6   17.51   10.98
   5  -6   6   10.89    7.91
  -6  -5   6   -5.21    5.24
  -5  -5   6    7.47    5.35
   5   5  -6   18.91   11.26
  -4  -5   6   15.51    6.35
   4   5  -6   23.68   11.26
   3   5  -6    1.45    6.22
  -3  -5   6   -0.37    3.64
  -3  -5   6    1.25    2.85
  -2  -5   6    2.78    2.76
   2   5  -6    0.22    5.24
   1   5  -6  349.73   20.51
  -1  -5   6  349.78   12.93
   0  -5   6  458.44   14.99
   0   5  -6  484.16   23.92
  -1   5  -6   14.46    6.44
   1  -5   6   21.16    4.56
   2  -5   6   86.50    7.16
  -2   5  -6  100.15   14.24
  -3   5  -6   15.80    7.87
   3  -5   6    8.52    3.46
  -4   5  -6   13.10    8.48
   5  -5   6    9.22   11.06
   5  -5   6    6.20    6.81
  -6  -4   6   10.08    6.35
   6   4  -6    6.86    9.79
  -5  -4   6    5.54    5.06
   5   4  -6    9.92    9.77
   4   4  -6   63.19   14.68
  -4  -4   6   76.59   10.71
  -3  -4   6    2.48    3.90
   3   4  -6    4.32    6.79
  -3  -4   6    2.76    3.22
  -2  -4   6    1.62    2.65
   2   4  -6    5.48    5.78
  -2  -4   6   -0.72    2.15
   1   4  -6  141.53   12.44
  -1  -4   6  137.26    7.84
  -1  -4   6  140.98    6.13
   0  -4   6  472.38   14.33
   0   4  -6  482.11   22.24
  -1   4  -6 1275.54   38.82
   1  -4   6 1239.32   24.14
   2  -4   6   -0.72    2.26
  -2   4  -6    6.07    5.35
  -2   4  -6   -0.33    1.93
  -3   4  -6   12.27    4.18
  -3   4  -6   17.02    7.95
   3  -4   6   11.52    3.81
  -4   4  -6   48.51   12.77
   5  -4   6   -1.64    4.25
   5  -4   6    3.15    9.07
  -6  -3   6   22.15    8.79
   6   3  -6   15.31   10.43
  -5  -3   6    1.97    4.01
   5   3  -6    3.86    8.17
  -4  -3   6   36.72    8.28
   4   3  -6   25.70   11.06
  -3  -3   6   10.41    4.82
   3   3  -6    7.54    7.10
  -3  -3   6   12.03    3.94
   2   3  -6   43.20    8.70
  -2  -3   6   43.45    5.37
  -2  -3   6   43.64    5.74
   1   3  -6  153.91   12.05
  -1  -3   6  153.52    7.93
  -1  -3   6  150.58    6.88
   0  -3   6   84.88    6.11
   0   3  -6   86.69    9.25
   0   3  -6   79.68    3.66
  -1   3  -6 1453.00   22.19
   1  -3   6 1438.12   24.54
  -1   3  -6 1442.55   38.98
  -2   3  -6  138.16    8.39
   2  -3   6  138.84    7.49
  -2   3  -6  129.61   13.08
  -3   3  -6   23.73    5.52
   3  -3   6   32.36    4.67
  -3   3  -6   28.70    9.22
  -4   3  -6   12.53    5.04
   4  -3   6   16.21    7.51
   4  -3   6    6.53    7.78
   5  -3   6    5.89    5.15
  -5   3  -6   12.84    6.20
   5  -3   6   -0.44    7.84
  -6   3  -6    7.36    5.15
   6   2  -6   -0.68    8.28
  -6  -2   6   -1.91    4.43
   5   2  -6   -3.35    6.70
  -5  -2   6    3.07    4.51
  -4  -2   6   39.15    8.65
   4   2  -6   26.53    9.75
  -3  -2   6  502.06   14.99
   3   2  -6  505.11   25.63
  -3  -2   6  489.86   20.48
   2   2  -6   16.28    6.35
  -2  -2   6    8.61    3.07
  -2  -2   6   18.49    4.38
   1   2  -6  385.36   17.20
  -1  -2   6  385.75   11.63
  -1  -2   6  394.91   11.77
   0   2  -6  713.16   13.43
   0  -2   6  682.22   15.47
   0   2  -6  687.92   22.85
  -1   2  -6 1414.31   23.44
   1  -2   6 1400.59   22.65
  -1   2  -6 1400.97   36.02
   2  -2   6  933.12   18.03
  -2   2  -6  889.04   31.79
  -2   2  -6  910.01   22.39
   3  -2   6   43.45    4.75
  -3   2  -6   35.95    9.64
  -3   2  -6   36.02    6.55
  -4   2  -6    4.36    3.64
   4  -2   6   -4.21    6.95
   4  -2   6    7.71    5.61
   5  -2   6   16.23    7.43
   5  -2   6   -6.51    7.12
  -5   2  -6   18.40    7.27
  -6   2  -6    9.77    5.39
   6  -2   6   -5.39    9.27
  -6  -1   6    4.49    5.59
  -5  -1   6    8.85    5.67
   5   1  -6   11.44    9.27
  -4  -1   6    3.97    4.62
   4   1  -6    2.48    7.43
   3   1  -6   -1.34    6.05
  -3  -1   6   -0.24    1.97
  -3  -1   6   -1.23    3.11
  -2  -1   6   -0.24    2.48
   2   1  -6    1.36    4.27
  -2  -1   6    2.89    2.19
  -1  -1   6   42.74    4.49
   1   1  -6   46.73    6.68
   1   1  -6   41.71    4.21
   0   1  -6 1644.68   24.78
   0   1  -6 1597.82   33.08
   0  -1   6 1590.17   23.38
  -1   1  -6  772.20   24.47
  -1   1  -6  806.07   17.86
   1  -1   6  790.34   15.49
   2  -1   6  508.55   12.12
  -2   1  -6  470.82   15.66
  -2   1  -6  497.16   22.61
  -3   1  -6   17.13    7.10
   3  -1   6   13.63    5.74
  -3   1  -6    7.67    3.97
   4  -1   6  200.71   18.58
  -4   1  -6  195.14   14.55
  -5   1  -6   -0.85    3.70
   5  -1   6   -6.84    7.51
  -6   1  -6    6.42    4.86
   6  -1   6  -10.17    8.68
  -6   0   6   -0.55    4.49
   5   0  -6  117.61   18.97
  -5   0   6  108.41   14.35
   4   0  -6   44.96   11.72
  -4   0   6   36.00    8.43
   3   0  -6  155.16   14.46
  -3   0   6  150.86   11.90
  -3   0   6  140.15    7.56
   2   0  -6  457.20   18.49
  -2   0   6  459.87   17.22
  -2   0   6  483.84   13.04
   1   0  -6    7.91    3.33
   1   0  -6    4.12    2.32
  -1   0   6    3.44    2.13
   0   0  -6   54.14    5.52
   0   0   6   61.94    4.75
   0   0  -6   53.11    4.69
   1   0   6  492.45   11.22
  -1   0  -6  502.92   18.32
  -1   0  -6  518.10   14.88
  -2   0  -6   70.81    9.73
  -2   0  -6   62.92    6.59
   2   0   6   61.78    4.54
   3   0   6  108.84   11.96
  -3   0  -6  113.44    9.99
  -4   0  -6   68.75   10.14
  -5   0  -6   -2.30    3.77
   5   0   6    1.69    7.19
  -6   0  -6    4.36    4.14
   6   0   6    2.17   10.17
  -6   1   6    2.61    5.13
  -5   1   6   15.66    7.30
  -4   1   6   27.96    7.51
   4  -1  -6   16.37    9.38
  -3   1   6  299.95   10.91
   3  -1  -6  220.05   17.02
  -3   1   6  289.59   16.39
  -2   1   6  187.74   11.46
  -2   1   6  174.79    8.02
   1  -1  -6 1717.37   31.37
   1  -1  -6 1744.93   29.31
  -1   1   6 1723.92   24.74
   0  -1  -6 1578.97   27.76
   0   1   6 1613.04   22.22
   0  -1  -6 1618.02   26.77
  -1  -1  -6  201.85    9.86
   1   1   6  195.78    6.84
  -1  -1  -6  191.66   10.69
   2   1   6    0.88    1.69
   2   1   6    3.02    2.98
  -2  -1  -6    6.24    3.35
   2   1   6   -2.13    4.47
  -3  -1  -6   67.13    8.41
   3   1   6   59.61    9.90
  -4  -1  -6   32.29    7.93
   4   1   6    3.42    7.60
  -5  -1  -6   16.30    6.09
   5   1   6   10.74    9.86
   6   1   6   -1.01    9.16
  -6  -1  -6    5.43    4.97
  -5   2   6    1.97    4.73
  -4   2   6  994.86   35.21
  -2   2   6  136.45    7.19
   1  -2  -6  697.62   19.50
  -1   2   6  709.32   15.14
   0   2   6  356.68    9.97
   0   2   6  373.74    8.61
   0  -2  -6  364.08   13.04
   1   2   6   17.11    3.64
  -1  -2  -6   15.60    3.90
   1   2   6   10.87    2.41
  -2  -2  -6   10.32    4.01
   2   2   6   12.23    2.19
   2   2   6   -3.00    4.21
   4   2   6    0.57    6.92
  -4  -2  -6    9.46    5.19
   5   2   6   -1.25    6.53
  -5  -2  -6    3.70    4.38
   6   2   6   -4.45    8.63
  -6  -2  -6    2.41    4.10
  -5   3   6   19.67    7.49
  -4   3   6   51.60   10.32
   1  -3  -6  231.20   11.63
  -1   3   6  237.40    9.20
   0   3   6 1195.77   19.94
   0  -3  -6 1197.74   26.05
  -2  -3  -6  145.08   10.38
  -3  -3  -6   30.17    6.68
   3   3   6   -6.07    4.75
  -4  -3  -6   15.97    6.11
   4   3   6   -2.21    7.12
   5   3   6    3.53    7.10
  -5  -3  -6   15.03    6.05
  -6  -3  -6    2.91    3.92
   6   3   6    3.15    7.84
  -5   4   6    1.10    4.16
  -4   4   6    6.84    4.95
  -3   4   6  222.86   11.00
  -3   4   6  245.56   16.15
   1  -4  -6   26.95    5.35
  -1   4   6   24.69    3.97
   0   4   6  253.66    8.02
   0  -4  -6  257.89   12.33
   0   4   6  250.81    9.40
  -1  -4  -6   69.82    7.47
   1   4   6   64.15    4.73
   3   4   6    2.50    7.41
  -3  -4  -6    4.38    4.12
   4   4   6   -7.14    5.92
  -4  -4  -6   35.71    8.19
  -5  -4  -6   17.37    6.75
   5   4   6    9.09   10.23
  -6  -4  -6    0.26    3.97
   6   4   6   -0.72    8.41
  -5   5   6    0.24    4.18
  -4   5   6    0.70    4.58
   3  -5  -6  303.46   17.94
  -3   5   6  294.52   13.28
   2  -5  -6  358.89   17.57
  -2   5   6  365.09   13.80
   1  -5  -6 2059.06   40.49
  -1   5   6 2082.14   32.84
   0   5   6  156.21    8.04
   0   5   6  178.54    8.15
   0  -5  -6  166.44   10.74
   1   5   6    1.69    1.97
  -1  -5  -6   -0.18    3.18
   1   5   6    0.18    3.88
   2   5   6   -1.88    5.67
  -2  -5  -6   11.74    4.80
   2   5   6    9.68    2.85
  -3  -5  -6   46.16    8.26
   3   5   6    6.75    8.35
   4   5   6   -5.78    7.36
  -4  -5  -6   11.39    5.43
  -5  -5  -6    7.67    5.17
   5   5   6   -0.79    7.54
   6   5   6    3.31    9.03
  -6  -5  -6    1.10    4.23
  -5   6   6    1.01    4.40
   4  -6  -6    2.87    3.57
  -4   6   6    3.37    4.97
   3  -6  -6    4.82    4.18
  -3   6   6    2.76    2.50
  -2   6   6   -3.00    1.31
   2  -6  -6    1.20    2.59
  -1   6   6  735.66   19.96
   1  -6  -6  789.49   24.52
   0   6   6  599.78   16.85
   0   6   6  609.90   17.57
   0  -6  -6  576.66   20.44
  -1  -6  -6  285.78   14.77
   1   6   6  292.86   14.96
   1   6   6  298.05   11.17
   2   6   6   85.64    5.87
  -2  -6  -6   73.18    9.29
   3   6   6   -6.18    5.15
  -3  -6  -6   14.11    5.89
  -4  -6  -6   -0.61    4.08
   4   6   6   -6.24    6.59
  -5  -6  -6   14.22    6.00
   5   6   6    0.24    7.32
   5  -7  -6   10.17    5.37
   4  -7  -6   14.48    5.74
  -3   7   6   -2.19    2.34
   3  -7  -6    3.51    3.61
  -2   7   6  822.85   23.20
   2  -7  -6  837.56   28.74
   1  -7  -6  201.72   13.12
  -1   7   6  217.66   11.30
   0  -7  -6  599.76   21.80
   0   7   6  588.63   17.61
   1   7   6   66.87    6.57
   1   7   6   69.98    8.63
  -1  -7  -6   65.20    8.61
   2   7   6   25.00    8.13
   2   7   6   24.78    4.47
  -2  -7  -6   21.01    6.29
  -3  -7  -6   18.71    6.13
   3   7   6    1.23    6.02
  -4  -7  -6   -1.27    3.46
   4   7   6   -0.55    5.72
  -5  -7  -6    5.83    5.00
   5   7   6   -3.35    6.44
   5  -8  -6   -0.18    4.32
  -4   8   6   46.95    7.76
   4  -8  -6   35.19    8.81
  -3   8   6   41.14    6.97
   3  -8  -6   51.97    9.75
   2  -8  -6    1.16    2.91
  -2   8   6    1.51    2.91
   1  -8  -6    6.70    3.57
  -1   8   6   13.61    4.08
   0  -8  -6  228.93   14.46
   0   8   6  220.75   11.57
   1   8   6   89.83    7.27
  -1  -8  -6   84.55    9.90
   1   8   6   92.02   10.89
  -2  -8  -6  103.63   10.91
   2   8   6  117.30    8.24
   2   8   6   98.77   13.56
   3   8   6    1.82    6.51
  -3  -8  -6    2.19    4.10
   4   8   6    3.75    7.01
  -4  -8  -6    7.87    4.34
  -5  -8  -6    0.81    4.23
   5   8   6   -1.42    6.59
   4  -9  -6   -0.04    3.68
  -4   9   6   -5.15    2.80
   3  -9  -6   99.33   12.84
  -3   9   6  116.69   11.63
   2  -9  -6   16.52    5.83
  -2   9   6   15.97    4.54
   1  -9  -6    1.27    3.42
  -1   9   6    4.10    2.87
   0  -9  -6   57.27    8.81
   0   9   6   54.82    7.71
  -1  -9  -6    2.45    4.58
   1   9   6   -1.10    2.45
   2   9   6   74.64    7.69
  -2  -9  -6   79.92   10.58
   2   9   6   60.91   11.24
   3   9   6    2.91    5.48
  -3  -9  -6   -2.69    3.53
   4   9   6    5.76    6.55
  -4  -9  -6   10.25    5.00
   5   9   6   -1.10    6.66
  -5  -9  -6   -1.29    4.12
  -4  10   6   -1.31    2.48
  -3  10   6   11.61    4.54
  -2  10   6   25.17    5.85
  -1  10   6   30.41    6.55
   1 -10  -6   45.55    8.57
   0  10   6    4.08    3.24
   0 -10  -6    7.67    5.02
  -1 -10  -6   39.70    8.54
   1  10   6   39.48    6.55
  -2 -10  -6   21.32    7.08
   2  10   6   20.29    4.97
  -3 -10  -6    4.93    4.84
   3  10   6    7.08    7.21
   4  10   6    3.64    7.03
  -4 -10  -6    6.05    4.69
   5  10   6    2.87    5.85
  -5 -10  -6    7.05    5.87
  -3  11   6   14.20    4.58
  -2  11   6    6.84    3.99
  -1  11   6   17.26    5.08
   0  11   6    4.86    3.42
   1  11   6   26.22    6.09
   2  11   6    0.20    3.40
   4  11   6    0.57    5.94
  -2  12   6   -5.52    2.30
  -1  12   6   -2.30    3.02
   0  12   6   65.64    9.71
   1  12   6    4.93    3.29
  -1  13   6    7.69    4.54
   0  13   6    4.93    4.25
   1  13   6    1.45    3.13
  -1 -14  -6    4.75    3.35
  -2 -12   7   -1.53    3.20
  -1 -12   7    3.05    3.22
   1  12  -7   -5.81    4.97
   0 -12   7    5.06    4.34
   0  12  -7    1.23    6.13
  -2 -11   7   -1.16    2.65
   2  11  -7    6.35    5.98
  -1 -11   7   -0.33    3.37
   1  11  -7    5.56    6.57
   0  11  -7   19.65    9.62
   0 -11   7   18.38    5.50
  -1  11  -7   -1.05    4.89
   1 -11   7    5.48    5.26
  -2  11  -7   11.28    7.95
   2 -11   7    0.59    4.05
   3  10  -7    7.01    8.39
  -2 -10   7   -0.11    3.15
   2  10  -7    8.28    6.51
   1  10  -7    1.97    5.54
  -1 -10   7   -0.61    2.87
   0 -10   7    3.99    3.37
   0  10  -7    3.97    6.53
   1 -10   7   33.13    7.65
  -1  10  -7   30.72   11.24
  -2  10  -7    6.77    7.73
   2 -10   7    1.25    3.86
   3 -10   7   -0.64    4.23
  -3  10  -7    2.23    6.20
   4   9  -7    6.95    8.57
   3   9  -7    8.68    8.68
   2   9  -7   29.03   10.65
  -2  -9   7   23.46    5.81
  -1  -9   7    3.70    3.83
   1   9  -7    1.95    5.24
   0   9  -7   -2.34    4.71
   0  -9   7    0.39    3.22
  -1   9  -7   52.54   12.97
   1  -9   7   53.04    8.50
  -2   9  -7    5.96    6.53
   2  -9   7    0.57    3.33
  -3   9  -7   13.74    8.94
   3  -9   7    5.65    4.21
   4   8  -7    1.77    7.05
   3   8  -7   57.80   14.90
  -2  -8   7   37.81    6.55
   2   8  -7   48.70   12.40
  -1  -8   7   13.91    4.54
   1   8  -7   24.67    9.71
   0   8  -7   24.89    9.86
   0  -8   7   24.36    5.81
   1  -8   7   22.13    5.52
  -1   8  -7   21.51    9.42
  -2   8  -7    1.75    5.81
   2  -8   7    5.04    4.14
  -3   8  -7    4.05    6.88
   3  -8   7    4.40    4.14
  -4   8  -7    6.31    6.88
   5   7  -7    4.78    7.14
   4   7  -7    5.26    8.02
   3   7  -7   18.62    9.71
  -3  -7   7   11.59    4.62
  -2  -7   7    0.13    3.09
   2   7  -7    4.47    6.07
   1   7  -7   26.79    9.53
  -1  -7   7   17.05    4.58
   0   7  -7   23.62    9.09
   0  -7   7   27.50    5.52
  -1   7  -7    8.83    7.10
   1  -7   7    6.81    3.59
  -2   7  -7   24.82    9.86
   2  -7   7   18.51    5.15
   3  -7   7    0.92    3.64
  -3   7  -7    1.29    5.30
  -4   7  -7   10.60    8.41
   5   6  -7    7.51    8.04
   4   6  -7   10.63    7.87
   3   6  -7   17.77    9.31
  -3  -6   7   25.41    5.61
  -2  -6   7   25.35    5.32
   2   6  -7   27.98    9.66
  -1  -6   7    0.13    2.48
   1   6  -7   -3.18    3.99
   0   6  -7   -2.21    3.66
   0  -6   7   -1.91    2.08
   1  -6   7  125.58    9.16
  -1   6  -7  150.08   15.86
  -2   6  -7    5.06    5.87
   2  -6   7    3.00    3.20
  -3   6  -7   28.61   10.80
   3  -6   7   34.18    6.31
  -4   6  -7    7.12    6.81
   5  -6   7   18.97    9.51
   5  -6   7   31.90   12.71
   5   5  -7    6.90    8.46
   4   5  -7   21.82   10.76
   3   5  -7    7.62    7.89
  -3  -5   7   10.67    4.23
  -2  -5   7   -2.48    2.45
   2   5  -7    2.17    5.21
  -1  -5   7   -2.74    1.73
   1   5  -7    0.26    3.90
   0  -5   7   30.06    5.30
   0   5  -7   25.48    7.76
   1  -5   7    7.41    3.09
  -1   5  -7   11.26    6.55
  -2   5  -7    2.85    5.21
   2  -5   7   -1.56    2.28
   3  -5   7   52.08    6.88
  -3   5  -7   59.75   13.10
  -4   5  -7   38.49   12.23
   5  -5   7    8.79   10.32
   5  -5   7   15.01    8.48
  -6  -4   7    2.15    6.49
   6   4  -7    5.54   10.76
  -5  -4   7   -1.49    4.58
   5   4  -7   11.98    9.77
  -4  -4   7   23.60    7.12
   4   4  -7   20.05   10.47
  -3  -4   7    9.86    3.88
  -3  -4   7    6.81    4.51
   3   4  -7    4.40    6.53
  -2  -4   7    2.91    3.05
  -2  -4   7    0.72    2.67
   2   4  -7    2.50    5.32
   1   4  -7  151.98   13.34
  -1  -4   7  160.99    8.96
   0   4  -7   18.12    6.57
   0  -4   7   17.48    4.10
   1  -4   7   72.47    6.81
  -1   4  -7   72.52   11.50
  -2   4  -7    1.73    4.54
   2  -4   7   -0.20    2.43
  -3   4  -7  123.17   16.87
   3  -4   7  107.97    8.13
  -4   4  -7  211.88   21.21
   5  -4   7    4.80   10.91
   5  -4   7   40.53   12.82
   6   3  -7    6.05   10.14
  -6  -3   7    7.21    6.64
  -5  -3   7   -0.11    4.14
   5   3  -7    4.69    8.72
   4   3  -7    0.64    8.02
  -4  -3   7    4.51    4.58
   3   3  -7   15.25    7.89
  -3  -3   7   15.97    5.50
  -3  -3   7    9.75    3.83
  -2  -3   7  325.46   13.58
   2   3  -7  291.32   18.84
  -2  -3   7  321.40   12.64
   1   3  -7   59.48    4.71
   1   3  -7   50.68    8.63
  -1  -3   7   57.34    5.87
   0  -3   7  184.14    8.96
   0   3  -7  175.97    6.22
   0   3  -7  175.93   13.21
   1  -3   7   77.54    6.29
  -1   3  -7   66.43    4.43
  -1   3  -7   83.89   11.02
   2  -3   7  267.60   10.89
  -2   3  -7  268.41   18.82
  -2   3  -7  256.44   11.50
  -3   3  -7   -0.39    4.80
   3  -3   7    0.88    2.83
  -3   3  -7    3.92    3.22
  -4   3  -7   29.47   10.43
  -4   3  -7   44.76    8.41
   5  -3   7  163.13   22.48
  -6  -2   7   14.26    7.51
   5   2  -7   19.81    9.46
  -5  -2   7   38.38    9.31
  -4  -2   7    4.73    4.69
   4   2  -7    5.06    8.22
   3   2  -7    2.23    6.42
  -3  -2   7    2.39    3.02
  -3  -2   7    1.69    3.70
   2   2  -7  131.69   11.87
  -2  -2   7  129.48    9.11
  -2  -2   7  130.18    8.06
  -1  -2   7    7.71    3.02
   1   2  -7    8.08    2.69
   1   2  -7    8.81    4.69
   0  -2   7  166.60    8.30
   0   2  -7  156.19   12.49
   0   2  -7  158.93    6.77
  -1   2  -7  191.86    8.52
   1  -2   7  178.10    8.41
  -1   2  -7  185.00   13.58
   2  -2   7  150.38    7.76
  -2   2  -7  151.35   13.91
  -2   2  -7  155.95    9.49
  -3   2  -7   45.50   10.67
  -3   2  -7   32.29    6.42
  -4   2  -7   22.15    6.33
   4  -2   7   30.28    9.46
   4  -2   7    3.61    7.80
   5  -2   7   58.50   14.26
  -5   2  -7   68.27   12.03
  -6   2  -7   21.34    8.15
  -6  -1   7    1.69    5.21
   5   1  -7   12.31    9.90
  -5  -1   7   13.01    6.42
  -4  -1   7   84.31   11.33
   4   1  -7   41.80   11.17
  -3  -1   7    0.39    3.26
  -3  -1   7    0.64    2.34
   3   1  -7   -2.41    6.11
  -2  -1   7 1119.87   22.39
  -2  -1   7 1128.46   27.39
   2   1  -7 1119.22   32.29
  -1  -1   7  469.00   13.52
   1   1  -7  464.16   17.79
   1   1  -7  481.21   14.70
   0   1  -7    7.41    2.41
   0  -1   7   11.74    3.09
   0   1  -7   12.71    4.38
  -1   1  -7  634.31   16.65
   1  -1   7  618.16   14.46
  -1   1  -7  617.79   23.05
   2  -1   7  734.91   15.66
  -2   1  -7  743.26   20.92
  -2   1  -7  730.53   28.24
  -3   1  -7  392.04   18.05
  -3   1  -7  386.25   23.49
   4  -1   7    1.01    3.55
   4  -1   7    2.89    7.16
  -4   1  -7    2.10    3.35
   5  -1   7    0.74    8.76
  -5   1  -7    3.57    3.94
   6  -1   7   -7.41    8.68
  -6   1  -7   49.54   11.20
  -6   0   7    3.35    6.29
  -5   0   7  150.05   15.62
   4   0  -7  130.95   15.45
  -4   0   7  139.80   13.50
   3   0  -7    6.11    6.40
  -3   0   7    1.16    2.91
  -3   0   7    1.77    2.30
  -2   0   7  387.06   12.31
   2   0  -7  400.34   17.53
  -2   0   7  383.91   16.08
   1   0  -7  113.07    8.00
  -1   0   7  125.08    6.95
   1   0  -7  111.36    7.41
   0   0  -7   89.54    6.22
   0   0   7  100.26    6.09
   0   0  -7   98.68    7.47
  -1   0  -7   85.27    8.50
  -1   0  -7   74.69    6.42
   1   0   7   76.88    5.19
  -2   0  -7 1162.27   35.49
  -2   0  -7 1200.52   28.22
   2   0   7 1184.86   18.93
  -3   0  -7    9.88    4.67
   3   0   7    2.76    5.94
   3   0   7   11.50    5.04
   4   0   7   34.77    9.60
   4   0   7    1.97    6.90
  -4   0  -7   38.58    8.35
   5   0   7   -1.25    6.64
  -5   0  -7   -1.03    3.61
  -6   0  -7   -0.42    3.97
   6   0   7  -10.89    8.72
  -5   1   7    1.25    4.18
  -4   1   7   38.32    8.83
   3  -1  -7   89.98   13.12
  -3   1   7   93.42    6.79
  -3   1   7  106.30   10.63
   2  -1  -7    9.71    4.86
  -2   1   7    9.60    2.91
  -2   1   7    6.49    3.57
   1  -1  -7 1070.64   22.02
   1  -1  -7 1054.43   24.65
  -1   1   7 1067.77   19.78
   0  -1  -7  298.99   11.77
   0  -1  -7  300.92   10.80
   0   1   7  285.34    9.44
   1   1   7 1213.05   19.43
  -1  -1  -7 1264.21   29.45
  -1  -1  -7 1256.83   26.66
  -3  -1  -7  175.78   11.85
  -4  -1  -7    4.89    4.58
   4   1   7   -3.42    7.16
   5   1   7    0.15    6.92
  -6  -1  -7   13.69    5.98
   6   1   7   -0.79    8.54
  -5   2   7   -1.03    4.23
  -4   2   7    1.29    4.21
  -3   2   7    4.01    4.14
   3  -2  -7   -1.97    6.42
  -3   2   7    2.23    2.28
  -2   2   7  186.16   12.03
   2  -2  -7  179.00   11.57
  -2   2   7  180.79    8.63
  -1   2   7  225.95    9.03
   1  -2  -7  221.96   11.46
   0   2   7    3.33    1.95
   0  -2  -7    5.08    2.67
   0  -2  -7    3.70    1.97
  -1  -2  -7  189.62   10.38
   2   2   7  226.84   13.91
   5   2   7    6.07    8.65
  -5  -2  -7   19.43    6.84
   6   2   7    2.67    8.85
  -6  -2  -7    7.78    4.47
  -5   3   7    2.39    4.60
  -4   3   7   -3.37    3.46
  -3   3   7  141.18    8.65
  -3   3   7  157.24   13.17
  -2   3   7   82.47    6.35
   2  -3  -7   84.98    8.63
   1  -3  -7   40.66    6.07
  -1   3   7   41.87    4.78
   0  -3  -7  535.72   17.59
   0   3   7  547.35   13.58
  -4  -3  -7    6.51    4.43
   4   3   7    0.46    7.19
   5   3   7    4.36    8.39
  -5  -3  -7    8.37    4.54
   6   3   7    5.54    8.28
  -6  -3  -7    1.07    3.77
  -5   4   7    6.42    5.54
  -4   4   7    0.85    3.72
  -3   4   7   78.30    7.51
  -3   4   7   86.58   11.04
  -2   4   7    0.81    1.88
   2  -4  -7    0.26    3.13
   1  -4  -7  118.05    9.20
  -1   4   7  114.25    7.10
   0   4   7  671.66   16.02
   0  -4  -7  714.93   21.56
  -1  -4  -7  131.94    9.99
  -4  -4  -7   56.13   10.01
  -5  -4  -7  126.81   15.42
   6   4   7   -0.70    8.72
  -6  -4  -7    4.45    4.16
  -5   5   7    6.73    5.98
  -4   5   7    5.81    5.08
  -3   5   7   17.09    4.32
   3  -5  -7   20.46    6.27
  -2   5   7   -1.45    1.91
   2  -5  -7    0.11    2.08
  -1   5   7  130.86    8.15
   1  -5  -7  151.76   10.93
   0   5   7  387.70   13.01
   0  -5  -7  378.37   16.39
   4   5   7   -6.13    8.43
  -4  -5  -7   44.78    8.92
  -5  -5  -7   -1.60    3.66
   5   5   7  -12.73    8.76
   6   5   7   -2.32    9.38
   5  -6  -7   12.33    5.61
   4  -6  -7   52.45   10.52
   3  -6  -7    5.19    4.18
  -3   6   7    3.37    2.85
  -2   6   7   49.23    6.73
   2  -6  -7   51.40    8.48
  -1   6   7  400.17   14.70
   1  -6  -7  393.88   17.83
   0  -6  -7   94.69    8.92
   0   6   7   95.26    7.03
  -1  -6  -7  130.58   10.80
   1   6   7  129.88   10.03
   1   6   7  135.94    7.82
   2   6   7    1.99    2.34
   2   6   7    1.45    4.84
  -2  -6  -7    1.99    3.53
  -4  -6  -7  114.96   11.44
   5   6   7    1.36    7.87
  -5  -6  -7   16.32    6.90
   5  -7  -7    2.17    4.71
   4  -7  -7   10.69    5.56
  -4   7   7   14.68    4.47
  -3   7   7    0.96    2.54
   3  -7  -7    4.34    4.23
  -2   7   7   66.01    8.00
   2  -7  -7   58.54    9.20
   1  -7  -7  395.76   18.51
  -1   7   7  373.06   15.16
   0   7   7  113.20    8.06
   0  -7  -7   93.92    9.71
   1   7   7  150.97    8.92
  -1  -7  -7  142.69   11.83
   1   7   7  151.13   11.94
   2   7   7    1.77    5.61
   2   7   7    0.85    2.23
  -2  -7  -7    3.33    4.43
  -3  -7  -7   -0.24    3.77
   3   7   7    5.02    6.62
  -4  -7  -7    3.81    3.70
   4   7   7    5.54    7.43
  -5  -7  -7   18.86    6.64
   5   7   7    9.20    9.20
   4  -8  -7   22.13    7.47
  -4   8   7   24.25    5.72
   3  -8  -7    3.26    3.92
  -3   8   7   -1.47    2.74
   2  -8  -7   32.62    7.67
  -2   8   7   30.10    5.85
  -1   8   7   26.36    5.28
   1  -8  -7   31.00    6.88
   0   8   7  312.07   13.91
   0  -8  -7  327.95   17.44
   1   8   7  163.75    9.71
  -1  -8  -7  156.85   12.49
   2   8   7   67.85   11.35
   2   8   7   49.91    6.33
  -2  -8  -7   50.17    9.09
   3   8   7    5.67    7.67
  -3  -8  -7    8.74    5.15
  -4  -8  -7   42.20    8.76
   4   8   7    6.35    7.69
  -5  -8  -7   42.70   10.32
   5   8   7   12.75    9.62
   4  -9  -7    2.30    4.27
  -4   9   7    3.44    2.94
  -3   9   7    4.64    2.98
   3  -9  -7   -0.35    3.51
  -2   9   7   30.34    6.20
   2  -9  -7   26.31    7.01
   1  -9  -7   43.88    8.24
  -1   9   7   51.71    7.80
   0  -9  -7   23.18    6.59
   0   9   7   23.33    5.19
  -1  -9  -7   42.94    8.54
   1   9   7   40.36    6.51
  -2  -9  -7    8.39    5.65
   2   9   7   16.72    4.29
   3   9   7   18.40    8.52
  -3  -9  -7   15.36    6.46
   4   9   7   14.90    9.71
  -4  -9  -7    4.67    4.27
   5   9   7   19.08   10.43
  -5  -9  -7   20.44    7.41
  -4  10   7   11.55    3.64
   3 -10  -7   -4.91    3.59
  -3  10   7   -0.99    2.32
   2 -10  -7   41.80    8.92
  -2  10   7   27.65    6.16
  -1  10   7   83.95   10.23
   1 -10  -7   78.26   10.84
   0  10   7   -3.53    1.91
   0 -10  -7    0.28    3.77
  -1 -10  -7   57.82    9.60
   1  10   7   59.68    8.04
  -2 -10  -7   87.72   11.70
   2  10   7   89.59    8.98
   3  10   7    2.76    6.42
  -3 -10  -7    0.72    4.29
   4  10   7   11.24    7.54
  -4 -10  -7    4.82    4.12
   5  10   7   -1.75    5.06
  -5 -10  -7   -0.99    5.04
  -3  11   7    4.67    3.11
  -2  11   7    7.01    3.57
  -1  11   7   40.62    7.58
   0  11   7   10.82    4.29
   1  11   7   62.92    8.63
  -2 -11  -7   30.83    9.38
   2  11   7   22.50    6.51
  -3 -11  -7    0.28    4.32
  -4 -11  -7    1.73    3.42
  -2  12   7    2.89    2.30
  -1  12   7    9.62    4.71
   0  12   7  137.94   13.06
   1  12   7   64.89    9.16
  -1  13   7   -2.76    2.69
   0  13   7   38.10    7.93
   1  13   7   34.27    7.45
   1  14   7   26.22    6.55
   2  11  -8    0.55    5.52
  -2 -11   8    2.30    2.96
   1  11  -8   -2.89    3.79
  -1 -11   8    3.05    3.64
   0 -11   8    3.40    3.46
   0  11  -8    2.83    4.64
   1 -11   8   16.23    6.49
  -1  11  -8    9.75    7.56
   3  10  -8   -2.61    6.20
  -2 -10   8   -2.50    2.98
   2  10  -8   -3.68    5.94
  -1 -10   8    4.93    3.97
   1  10  -8    6.62    6.42
   0 -10   8    4.16    3.33
   0  10  -8    3.77    5.52
   1 -10   8   54.20    9.36
  -1  10  -8   59.02   14.39
   2 -10   8   12.33    5.41
  -2  10  -8   18.89   10.52
   3 -10   8    0.66    4.51
   3   9  -8    5.06    7.14
   2   9  -8   37.07   12.12
  -2  -9   8   35.60    6.99
  -1  -9   8   -0.24    3.18
   1   9  -8   -1.82    4.54
   0   9  -8    5.39    5.98
   0  -9   8    8.79    4.03
  -1   9  -8   22.79    9.25
   1  -9   8   26.49    6.68
  -2   9  -8   35.34   12.09
   2  -9   8   36.08    7.60
   3  -9   8   -2.34    3.61
  -3   9  -8   -4.86    4.69
   4   8  -8    2.80    8.00
  -3  -8   8   -1.56    3.59
   3   8  -8   -1.40    5.59
  -2  -8   8   42.88    7.27
   2   8  -8   53.74   12.90
   1   8  -8   70.24   14.20
  -1  -8   8   61.30    8.35
   0   8  -8   28.39   10.23
   0  -8   8   24.74    6.11
  -1   8  -8    4.14    6.35
   1  -8   8    7.80    4.23
  -2   8  -8   31.09   10.98
   2  -8   8   45.22    7.67
   3  -8   8    2.85    3.59
  -3   8  -8    6.29    7.36
  -4   8  -8   14.33    8.68
   4   7  -8   -0.44    7.10
   3   7  -8    1.84    6.97
  -3  -7   8    6.92    4.40
  -2  -7   8    2.26    3.33
   2   7  -8    2.85    6.02
  -1  -7   8  213.15   12.51
   1   7  -8  202.50   19.43
   0   7  -8    9.84    7.21
   0  -7   8    1.23    3.11
   1  -7   8    4.16    3.31
  -1   7  -8   -0.74    4.27
   2  -7   8   51.51    7.97
  -2   7  -8   54.73   13.08
   3  -7   8   16.83    5.41
  -3   7  -8   23.84   10.30
  -4   7  -8    0.07    5.30
   5   6  -8   -8.13    6.31
   4   6  -8    5.46    6.70
  -3  -6   8   29.64    6.11
   3   6  -8   34.79   11.35
   2   6  -8  111.87   16.21
  -2  -6   8  121.07    9.38
  -1  -6   8   73.85    8.04
   1   6  -8  106.59   15.03
   0  -6   8  116.99    9.25
   0   6  -8  120.43   15.49
  -1   6  -8   40.68   10.78
   1  -6   8   34.66    6.24
  -2   6  -8    2.91    5.13
   2  -6   8    0.22    2.89
   3  -6   8   20.57    5.37
  -3   6  -8   22.24    9.99
  -4   6  -8   16.74   10.74
   5   5  -8   -0.46    7.51
   4   5  -8    1.47    6.51
   3   5  -8    3.79    6.31
  -3  -5   8   -1.47    3.20
  -2  -5   8   39.61    6.42
   2   5  -8   36.81    9.88
   1   5  -8   38.78    9.38
  -1  -5   8   26.36    5.08
   0  -5   8   43.23    6.35
   0   5  -8   63.86   11.87
   1  -5   8  298.09   13.30
  -1   5  -8  325.83   21.95
  -2   5  -8    2.19    5.41
   2  -5   8    2.74    3.07
  -3   5  -8   12.18    7.67
   3  -5   8    0.50    3.07
  -4   5  -8   46.75   13.30
   5  -5   8   13.52   10.71
   5  -5   8    4.78    6.13
  -5  -4   8    5.50    5.28
   5   4  -8    5.74    7.97
   4   4  -8   -2.98    6.05
  -4  -4   8   -3.22    3.86
   3   4  -8   47.87   11.30
  -3  -4   8   66.87    7.71
  -3  -4   8   67.98    8.72
   2   4  -8  258.88   19.32
  -2  -4   8  261.13   12.44
  -1  -4   8  165.98    9.57
   1   4  -8  178.97   14.83
   0   4  -8   37.75    9.20
   0  -4   8   28.07    5.04
  -1   4  -8    3.83    4.89
   1  -4   8   -1.07    2.21
   2  -4   8   89.74    7.93
  -2   4  -8   92.85   13.93
   3  -4   8    1.03    2.91
  -3   4  -8   -1.25    4.78
  -4   4  -8    1.42    5.81
   5  -4   8    1.93    5.24
   5  -4   8    3.11   11.28
  -5  -3   8    9.20    5.61
   5   3  -8    8.72    9.64
  -4  -3   8    4.10    4.60
   4   3  -8    3.66    7.69
  -3  -3   8   73.66    9.09
  -3  -3   8   73.83    7.84
   3   3  -8   62.46   11.94
   2   3  -8  149.77   14.48
  -2  -3   8  159.08    9.99
  -2  -3   8  154.09    9.46
   1   3  -8  342.79   18.67
  -1  -3   8  305.85   12.40
   1   3  -8  338.23   11.55
   0   3  -8  942.02   17.33
   0   3  -8  964.54   31.99
   0  -3   8  941.80   21.67
   1  -3   8   15.05    3.92
  -1   3  -8   26.66    7.41
  -1   3  -8   18.47    3.18
   2  -3   8  489.88   15.36
  -2   3  -8  486.09   16.50
  -2   3  -8  498.87   26.03
  -3   3  -8   -0.13    2.65
   3  -3   8    3.68    3.31
  -3   3  -8    1.58    5.89
  -4   3  -8   56.59   13.47
   5  -3   8    5.89    9.90
   5  -3   8    5.17    6.35
   5   2  -8   13.34   10.56
  -5  -2   8   14.81    6.79
  -4  -2   8    2.17    4.16
   4   2  -8    2.08    7.60
  -3  -2   8   39.98    6.07
   3   2  -8   35.78    9.55
  -3  -2   8   28.09    6.55
   2   2  -8   -0.66    4.05
  -2  -2   8    5.04    3.40
  -2  -2   8    2.26    2.96
   1   2  -8 1188.23   33.28
  -1  -2   8 1210.03   24.34
   1   2  -8 1196.58   24.32
   0  -2   8  106.41    7.10
   0   2  -8  107.46   10.65
   0   2  -8   93.81    5.89
   1  -2   8  713.97   17.66
  -1   2  -8  719.25   17.72
  -1   2  -8  707.46   26.86
  -2   2  -8   19.13    7.36
   2  -2   8   22.30    4.40
  -2   2  -8   23.14    4.64
  -3   2  -8   62.62   12.29
  -3   2  -8   49.65    7.67
  -4   2  -8    8.35    4.43
   4  -2   8   -1.97    7.60
   4  -2   8    1.14    4.34
   5  -2   8    7.69    6.90
  -5   2  -8   10.17    5.41
   5  -2   8   -1.77    7.91
  -5  -1   8    0.59    4.58
  -4  -1   8   87.02   11.83
   4   1  -8   32.56   10.58
   3   1  -8    1.49    6.00
  -3  -1   8   -3.99    2.63
  -3  -1   8   -0.83    2.67
  -2  -1   8  148.28    8.59
  -2  -1   8  154.02   10.36
   2   1  -8  155.07   12.36
   1   1  -8 1041.59   28.44
  -1  -1   8 1018.39   21.54
   1   1  -8 1022.16   23.29
   0   1  -8 1371.50   25.24
   0  -1   8 1368.28   24.23
   0   1  -8 1372.44   32.97
  -1   1  -8 1764.43   31.51
   1  -1   8 1770.31   27.32
  -1   1  -8 1761.26   42.13
  -2   1  -8    3.55    3.13
   2  -1   8    6.13    2.91
  -2   1  -8    5.06    4.82
  -3   1  -8   41.74   10.10
  -3   1  -8   39.44    7.14
  -4   1  -8   27.71    7.34
   4  -1   8   18.36    7.67
   4  -1   8    0.15    7.41
  -5   1  -8   11.52    5.46
   5  -1   8   -1.99    6.77
  -6   1  -8    3.15    4.18
  -5   0   8    3.18    5.06
  -4   0   8  224.98   16.96
   3   0  -8  169.38   14.70
  -3   0   8  169.62   13.06
  -3   0   8  168.57    9.33
  -2   0   8    9.86    4.16
   2   0  -8   11.52    4.82
  -2   0   8    9.75    3.02
   1   0  -8  182.55    9.97
  -1   0   8  179.00    8.72
   1   0  -8  187.08   10.58
   0   0   8  334.13   11.33
   0   0  -8  346.34   12.60
   0   0  -8  329.69   13.98
  -1   0  -8  252.74   11.66
  -1   0  -8  255.26   14.20
   1   0   8  246.87    9.40
  -2   0  -8   71.05   10.38
   2   0   8   55.12    5.02
  -2   0  -8   68.53    7.67
  -3   0  -8  233.53   14.39
   4   0   8   75.56   13.58
  -4   0  -8   83.76   11.57
  -5   0  -8   -2.21    3.40
   5   0   8   -3.79    8.00
   6   0   8  -15.49    7.76
  -6   0  -8    0.57    4.45
  -5   1   8   39.85   10.34
  -4   1   8    0.83    4.51
   3  -1  -8  607.12   25.46
  -3   1   8  615.14   17.55
  -3   1   8  590.45   24.21
   2  -1  -8   73.83    7.71
   2  -1  -8   74.25    7.80
  -2   1   8   67.98    6.29
   1  -1  -8   92.21    7.60
  -1   1   8   92.50    6.38
   1  -1  -8   98.04    6.81
   0  -1  -8  218.02   10.01
   0  -1  -8  212.45   10.47
   0   1   8  207.15    8.81
  -1  -1  -8 1396.98   29.58
   1   1   8 1373.60   22.24
  -1  -1  -8 1383.68   32.60
   2   1   8   89.30    5.52
  -2  -1  -8   74.45    8.22
   2   1   8   77.86    8.83
   3   1   8   -1.58    4.62
  -3  -1  -8    5.26    3.64
   3   1   8    6.05    3.79
   4   1   8    1.84    7.54
  -4  -1  -8   46.86    9.25
  -5  -1  -8    1.40    4.03
   5   1   8   -3.13    5.74
   6   1   8   -3.68    7.78
  -6  -1  -8   11.77    5.70
  -5   2   8   42.92   10.80
  -4   2   8   51.75   10.21
  -3   2   8   85.75    7.51
  -3   2   8   98.44   11.28
   2  -2  -8  485.00   16.37
  -2   2   8  478.93   14.74
   2  -2  -8  481.80   19.56
  -1   2   8  351.05   11.72
   1  -2  -8  337.05   14.77
   1  -2  -8  346.14    9.90
   0   2   8  130.20    6.92
   0  -2  -8  138.20    6.77
   0  -2  -8  132.64    8.90
   3   2   8   -0.18    5.59
  -3  -2  -8   38.87    7.67
   5   2   8   -4.01    7.71
  -5  -2  -8    3.97    4.84
   6   2   8    1.91    7.76
  -6  -2  -8    3.31    4.14
  -5   3   8   72.01   13.45
  -4   3   8   67.72   11.72
  -3   3   8    4.29    2.72
  -3   3   8    3.57    4.43
   2  -3  -8   11.87    4.18
  -2   3   8    6.79    2.76
  -1   3   8  759.38   18.07
   1  -3  -8  748.28   23.09
   0   3   8    7.16    2.80
   0  -3  -8    6.64    3.15
  -2  -3  -8   68.95    8.41
   2   3   8   78.72    5.17
   3   3   8   -0.96    6.02
  -3  -3  -8    8.52    4.38
   4   3   8   -2.10    6.59
  -4  -3  -8   32.03    8.24
   5   3   8   -0.44    8.33
  -5  -3  -8   55.06   11.26
   6   3   8    6.42    9.18
  -6  -3  -8    7.45    5.39
  -5   4   8   -2.61    3.57
  -4   4   8   39.09    9.68
  -3   4   8   71.14    7.54
   3  -4  -8   61.21   10.06
  -2   4   8  191.35   10.17
   2  -4  -8  207.76   13.71
   1  -4  -8  545.14   20.24
  -1   4   8  536.46   15.97
   0  -4  -8   20.22    5.24
   0   4   8   18.38    3.94
  -1  -4  -8   86.17    8.35
   1   4   8   90.83    6.18
   4   4   8    2.50    7.45
  -4  -4  -8   16.17    5.96
   5   4   8   -1.16    6.79
  -5  -4  -8    6.73    4.97
   6   4   8    2.41    8.61
  -5   5   8    7.45    5.65
   4  -5  -8  100.67   13.80
   3  -5  -8   73.37   11.13
  -3   5   8   65.29    7.69
   2  -5  -8  902.67   29.73
  -2   5   8  850.99   22.72
  -1   5   8   54.40    6.20
   1  -5  -8   54.99    7.87
   0  -5  -8  170.96   11.83
   0   5   8  178.93    9.14
  -1  -5  -8   98.55    9.62
  -2  -5  -8   12.47    5.04
   2   5   8    4.71    8.02
   2   5   8   10.06    3.05
   4   5   8   -1.10    5.92
  -4  -5  -8    1.97    2.91
   5   5   8    2.83    9.36
  -5  -5  -8    9.60    5.39
   5  -6  -8   22.74    7.23
   4  -6  -8   19.26    7.03
  -4   6   8   22.52    5.17
  -3   6   8  181.12   11.44
   3  -6  -8  192.67   15.66
  -2   6   8  422.01   16.48
   2  -6  -8  429.17   20.97
   1  -6  -8  223.10   14.00
  -1   6   8  240.56   11.70
   0  -6  -8   16.76    5.50
   0   6   8   21.38    4.38
   1   6   8    3.09    4.62
  -1  -6  -8    0.85    3.57
   1   6   8    0.88    2.30
  -2  -6  -8   74.25    9.77
   2   6   8   71.71    6.22
  -3  -6  -8    9.84    5.32
   3   6   8   -4.75    5.61
  -4  -6  -8   -0.44    3.70
   4   6   8   -0.48    6.88
  -5  -6  -8    2.50    5.08
   5   6   8    1.45    7.60
   5  -7  -8    0.66    4.34
  -4   7   8    7.67    3.72
   4  -7  -8    8.22    5.52
  -3   7   8   77.43    9.29
   3  -7  -8   64.65   10.89
   2  -7  -8  157.61   13.23
  -2   7   8  152.81   10.65
   1  -7  -8   98.90    9.88
  -1   7   8  118.68    8.81
   0  -7  -8   21.45    6.00
   0   7   8   26.90    5.10
  -1  -7  -8    1.93    3.86
   1   7   8    1.25    2.67
   2   7   8   16.87    7.76
   2   7   8   19.85    4.32
  -2  -7  -8   19.26    6.73
   3   7   8   -3.29    4.67
  -3  -7  -8   11.87    5.46
   4   7   8   -1.69    7.03
  -4  -7  -8    1.62    4.12
   5   7   8    5.92    8.68
  -5  -7  -8    2.59    4.23
  -4   8   8   10.19    3.88
  -3   8   8   92.59   10.36
   3  -8  -8   86.76   12.64
   2  -8  -8  214.88   15.64
  -2   8   8  196.76   12.47
  -1   8   8   49.01    7.41
   1  -8  -8   50.87    8.68
   0  -8  -8   83.47   10.41
   0   8   8   69.96    8.04
  -1  -8  -8  100.17   11.24
   1   8   8   96.36    7.60
  -2  -8  -8   26.27    7.60
   2   8   8   27.96    8.04
   2   8   8   22.65    4.62
   3   8   8    2.28    6.02
  -3  -8  -8   -0.11    4.27
   4   8   8    0.96    7.32
  -4  -8  -8    7.89    5.46
   5   8   8    9.71    8.24
  -5  -8  -8   10.76    6.00
  -4   9   8   -5.54    2.45
   4  -9  -8    2.23    4.16
  -3   9   8   35.73    6.59
   3  -9  -8   47.54    9.88
   2  -9  -8   40.84    8.79
  -2   9   8   44.04    7.62
  -1   9   8   34.35    6.59
   1  -9  -8   38.65    8.30
   0  -9  -8   -1.45    3.57
   0   9   8    0.83    2.54
  -1  -9  -8   58.89    9.84
   1   9   8   58.45    7.43
  -2  -9  -8    1.23    4.93
   2   9   8    3.51    2.67
  -3  -9  -8    6.33    5.28
   3   9   8    7.56    6.73
   4   9   8    2.30    7.65
  -4  -9  -8    2.21    4.34
   5   9   8    9.49    7.95
  -5  -9  -8    8.57    5.39
   4 -10  -8   -1.58    4.10
  -4  10   8    1.40    3.46
   3 -10  -8   12.36    5.67
  -3  10   8   11.79    4.38
  -2  10   8   25.94    5.96
   2 -10  -8   36.04    8.46
  -1  10   8   60.64    8.83
   1 -10  -8   58.01    9.97
   0  10   8   60.88    8.46
   0 -10  -8   63.97   10.52
   1  10   8    7.12    3.68
  -1 -10  -8    4.54    5.15
   2  10   8    8.35    3.90
  -2 -10  -8    5.72    5.48
  -3 -10  -8    0.92    4.86
  -4 -10  -8   -0.42    4.21
   4  10   8    6.84    6.49
   5  10   8   10.01    7.54
  -3  11   8   15.20    4.69
  -2  11   8   13.71    4.75
  -1  11   8   24.36    5.92
   1 -11  -8   10.38    5.76
   0  11   8   51.88    8.26
   0 -11  -8   48.83   10.03
   1  11   8    5.65    3.72
  -1 -11  -8    4.32    5.48
  -2 -11  -8    2.67    5.70
  -3 -11  -8   -1.82    4.08
  -4 -11  -8    8.13    5.65
  -2  12   8    1.36    3.18
  -1  12   8    7.47    4.16
   0  12   8    5.13    3.97
   1  12   8   -1.95    2.48
  -1  13   8    8.28    4.60
   0  13   8   -4.56    2.50
   1  13   8   -2.04    3.13
   1  14   8    4.69    3.86
  -2 -11   9   -1.77    2.94
   1  11  -9   13.45    7.69
  -1 -11   9   17.05    5.19
   0 -11   9    5.04    4.08
   0  11  -9   -0.88    4.40
   1 -11   9    0.07    4.49
  -1  11  -9    2.13    5.74
  -2 -10   9   -1.03    3.24
   2  10  -9    3.59    6.00
  -1 -10   9   -0.96    2.83
   1  10  -9    1.45    5.65
   0  10  -9    0.37    5.26
   0 -10   9    4.54    3.88
  -1  10  -9   14.15    8.76
   1 -10   9    4.86    4.43
   2 -10   9   -0.96    3.83
  -2  10  -9    3.46    5.85
   3 -10   9    3.07    5.04
   3   9  -9   -0.28    6.51
  -2  -9   9   -0.42    2.85
   2   9  -9   -3.72    4.95
   1   9  -9   -0.79    4.95
  -1  -9   9    1.67    3.31
   0  -9   9    0.11    3.31
   0   9  -9    2.87    5.78
  -1   9  -9    4.82    6.00
   1  -9   9    2.19    3.57
  -2   9  -9    6.68    7.05
   2  -9   9   17.26    5.56
   3  -9   9    7.08    4.84
  -3   9  -9   10.67    8.17
   4   8  -9    3.15    8.41
   3   8  -9   22.61   10.84
  -3  -8   9   20.09    6.00
   2   8  -9    6.31    6.86
  -2  -8   9    3.22    3.86
   1   8  -9   11.55    7.80
  -1  -8   9    4.45    3.61
   0  -8   9   25.20    6.31
   0   8  -9   37.03   11.66
   1  -8   9   75.41    9.90
  -1   8  -9   79.24   15.51
   2  -8   9   15.77    5.32
  -2   8  -9   27.08   10.63
  -3   8  -9   22.43   10.01
   3  -8   9   26.75    6.68
   4   7  -9   24.87   11.92
   3   7  -9    4.12    6.66
  -3  -7   9    0.22    3.64
  -2  -7   9   -2.96    3.05
   2   7  -9    0.02    5.37
   1   7  -9   39.66   11.37
  -1  -7   9   32.97    6.57
   0   7  -9   37.97   11.15
   0  -7   9   34.09    6.55
  -1   7  -9   22.06    9.57
   1  -7   9   23.31    6.11
   2  -7   9   -0.50    3.13
  -2   7  -9    2.41    5.94
  -3   7  -9   38.69   13.12
   3  -7   9   41.19    7.71
  -4   7  -9   -0.64    5.78
   5   6  -9   -6.29    7.58
   4   6  -9    4.12    6.97
  -3  -6   9    6.13    4.40
   3   6  -9    3.70    6.90
   2   6  -9    5.30    6.62
  -2  -6   9    8.92    4.38
   1   6  -9   54.01   11.96
  -1  -6   9   41.17    6.99
   0   6  -9   66.78   13.12
   0  -6   9   34.92    6.49
   1  -6   9  113.07    9.27
  -1   6  -9  128.50   17.46
  -2   6  -9    3.05    5.74
   2  -6   9    2.83    3.44
  -3   6  -9    8.61    7.54
   3  -6   9    6.31    4.08
  -4   6  -9   96.55   18.34
   5   5  -9   -2.34    6.11
   4   5  -9    9.42    8.06
   3   5  -9   49.23   12.44
  -3  -5   9   50.61    7.60
   2   5  -9    9.00    6.62
  -2  -5   9   18.56    4.89
   1   5  -9  209.56   17.92
  -1  -5   9  198.98   11.48
   0  -5   9   33.54    5.83
   0   5  -9   53.98   11.22
  -1   5  -9   45.77   11.02
   1  -5   9   25.28    5.61
   2  -5   9   -0.33    3.02
  -2   5  -9   -1.71    4.47
   3  -5   9   33.63    6.27
  -3   5  -9   62.22   14.48
  -4   5  -9   15.42    9.92
   5   4  -9    8.04    8.94
   4   4  -9   -6.02    5.26
  -3  -4   9    5.24    3.79
   3   4  -9    1.29    5.87
   2   4  -9   66.58   11.87
  -2  -4   9   74.47    8.26
   1   4  -9   70.33   11.63
  -1  -4   9   61.94    7.30
   0   4  -9   81.90   12.25
   0  -4   9   47.65    6.53
   1  -4   9    8.46    3.77
  -1   4  -9    6.70    5.63
   2  -4   9   81.98    7.91
  -2   4  -9   79.66   13.39
   3  -4   9  324.47   14.11
  -3   4  -9  297.92   24.01
  -4   4  -9    2.37    5.89
   5  -4   9    7.69   10.78
   5  -4   9   47.54   13.87
   5   3  -9    6.07    7.80
  -5  -3   9    0.64    4.47
   4   3  -9   -1.03    6.75
  -4  -3   9   -0.42    3.81
  -3  -3   9   21.80    5.28
   3   3  -9    8.08    6.40
  -3  -3   9   15.88    5.30
  -2  -3   9    2.80    3.29
  -2  -3   9    0.53    2.78
   2   3  -9    5.02    5.81
  -1  -3   9   67.87    7.25
   1   3  -9   60.23   10.12
   1   3  -9   57.36    5.52
   0  -3   9   70.70    7.10
   0   3  -9   99.93   12.42
  -1   3  -9    1.97    4.69
   1  -3   9    8.65    3.61
  -2   3  -9  218.32   18.01
   2  -3   9  238.81   11.68
  -3   3  -9   21.58    9.53
  -4   3  -9   25.39   10.67
   5  -3   9    6.55    6.90
   5  -3   9   -0.35    9.57
  -5  -2   9   21.97    7.30
  -4  -2   9    6.66    4.93
   4   2  -9    1.25    7.49
  -3  -2   9    6.44    4.14
   3   2  -9    3.40    5.52
  -3  -2   9    4.84    3.24
  -2  -2   9   81.00    8.08
  -2  -2   9   91.60    8.17
   2   2  -9   76.40   11.26
   1   2  -9   82.22    9.71
   1   2  -9   75.17    6.44
  -1  -2   9   83.01    7.41
   0  -2   9  760.00   19.32
   0   2  -9  720.56   17.51
   0   2  -9  733.51   26.66
   1  -2   9   29.05    5.08
  -1   2  -9   28.24    4.47
  -1   2  -9   31.13    7.69
  -2   2  -9   83.56   12.44
   2  -2   9   78.50    7.14
  -2   2  -9   59.55    5.89
  -3   2  -9  240.93   14.64
  -3   2  -9  236.18   20.29
  -4   2  -9   98.06   11.74
   4  -2   9   74.21   14.68
   5  -2   9   11.46   10.60
  -5   2  -9    3.48    4.47
   5  -2   9    0.88    5.46
  -5  -1   9    1.97    4.80
  -4  -1   9    3.18    4.71
   3   1  -9   10.98    7.19
  -3  -1   9   10.10    3.99
  -3  -1   9   11.52    5.04
  -2  -1   9   46.18    6.18
   2   1  -9   50.76    8.94
   2   1  -9   38.49    6.29
   1   1  -9  806.97   26.05
  -1  -1   9  814.92   20.13
   1   1  -9  799.78   21.47
   0   1  -9  354.60   12.90
   0   1  -9  378.96   17.35
   0  -1   9  364.30   12.86
   1  -1   9  404.31   13.50
  -1   1  -9  406.72   20.44
  -1   1  -9  419.86   14.94
  -2   1  -9    2.74    3.26
  -2   1  -9    4.71    4.69
   2  -1   9    3.07    3.09
  -3   1  -9  170.96   16.83
  -3   1  -9  168.55   12.75
   4  -1   9    4.89    4.69
  -4   1  -9    5.50    4.51
   4  -1   9    0.72    8.52
   5  -1   9   12.93    6.92
   5  -1   9    3.22    9.25
  -5   1  -9   14.88    5.94
  -6   1  -9   36.94    9.22
  -5   0   9   14.42    7.21
  -4   0   9   -0.64    4.08
   3   0  -9   27.91    8.54
  -3   0   9   32.07    7.36
  -3   0   9   21.69    4.80
  -2   0   9  117.06    7.65
   2   0  -9  126.11   10.78
   2   0  -9  111.54    9.33
  -1   0   9    0.57    2.10
   1   0  -9    4.93    2.74
   1   0  -9    6.90    3.88
   0   0  -9  545.18   16.94
   0   0   9  522.26   15.07
   0   0  -9  541.59   19.04
   1   0   9   -0.74    2.30
  -1   0  -9    1.16    3.26
  -1   0  -9   -0.77    2.21
   2   0   9   21.27    4.03
  -2   0  -9   15.10    6.66
  -2   0  -9   12.03    4.64
  -3   0  -9  122.32   10.23
  -4   0  -9   -1.64    3.35
   4   0   9   -0.09    3.68
   4   0   9    4.47    7.43
  -5   0  -9   27.98    8.04
   5   0   9   -7.27    7.49
  -6   0  -9    7.62    5.04
  -5   1   9   19.63    7.58
  -4   1   9    2.04    4.60
  -3   1   9  155.51    9.31
  -3   1   9  160.57   13.23
   2  -1  -9   28.46    5.96
  -2   1   9   22.81    4.58
   2  -1  -9   28.39    6.18
   1  -1  -9    9.09    3.35
   1  -1  -9    8.63    3.51
  -1   1   9    6.90    2.83
   0   1   9   50.06    5.46
   0  -1  -9   54.18    6.22
   0  -1  -9   52.12    6.20
   1   1   9 1047.66   20.18
  -1  -1  -9  998.96   25.72
  -1  -1  -9 1022.01   28.39
  -2  -1  -9  743.13   27.96
  -2  -1  -9  776.08   24.47
  -3  -1  -9   16.87    5.54
   3   1   9   34.53    8.43
  -4  -1  -9   88.69   11.94
  -5  -1  -9   86.87   13.41
  -6  -1  -9   20.02    6.75
  -5   2   9    3.75    5.52
  -4   2   9   -1.12    4.23
  -3   2   9   39.74    8.41
  -3   2   9   43.97    6.11
   2  -2  -9  128.54   10.65
  -2   2   9  132.22    8.33
  -1   2   9   -0.96    1.69
   1  -2  -9   -1.07    1.95
   0  -2  -9  143.44    9.73
   0  -2  -9  169.66    8.17
   0   2   9  158.40    8.22
   1   2   9    1.58    2.30
  -1  -2  -9    5.50    3.66
  -1  -2  -9    3.86    3.18
  -4  -2  -9   -1.82    3.86
   4   2   9   -2.19    6.33
   5   2   9    1.27    7.80
  -5  -2  -9   23.46    7.41
  -6  -2  -9    0.59    4.14
  -5   3   9   21.10    8.61
  -4   3   9   -0.15    4.32
  -3   3   9   12.64    3.75
   3  -3  -9    7.97    4.82
   2  -3  -9   63.89    8.65
  -2   3   9   46.23    6.00
  -1   3   9    5.65    2.65
   1  -3  -9    7.38    3.48
   0   3   9  353.72   12.14
   0  -3  -9  347.63   15.53
  -1  -3  -9   44.72    6.88
   1   3   9   43.12    4.89
  -4  -3  -9    2.52    4.12
   4   3   9    3.42    7.25
  -5  -3  -9   69.74   12.60
  -5   4   9    4.67    4.23
   4  -4  -9   13.01    5.43
  -3   4   9   15.16    3.97
   3  -4  -9   14.11    5.72
   2  -4  -9   34.09    7.08
  -2   4   9   29.36    5.15
  -1   4   9    1.88    1.97
   1  -4  -9   -0.07    2.19
   0  -4  -9    3.29    2.83
   0   4   9    1.71    2.41
  -2  -4  -9   97.30   10.12
   2   4   9  105.62    6.62
  -4  -4  -9   18.62    5.65
   4   4   9   -4.10    5.35
  -5  -4  -9   11.57    6.13
   5   4   9   -6.77    7.47
   5  -5  -9    3.97    4.84
  -4   5   9    5.54    3.31
   4  -5  -9    7.01    5.10
  -3   5   9    2.39    2.52
   3  -5  -9    1.31    3.20
   2  -5  -9    0.18    3.02
  -2   5   9    1.25    2.02
  -1   5   9   -0.18    1.71
   1  -5  -9    0.31    2.52
   0   5   9  103.23    7.41
   0  -5  -9  117.61   10.34
  -2  -5  -9  104.42   10.87
   2   5   9  107.46    6.95
  -3  -5  -9   68.47   10.49
  -4  -5  -9   18.43    6.86
   4   5   9   -5.67    8.15
  -5  -5  -9   -1.27    3.88
   5   5   9   -1.58    7.78
   5  -6  -9   13.23    6.33
  -4   6   9    8.37    3.77
   4  -6  -9   15.95    6.35
   3  -6  -9   -2.72    3.13
  -3   6   9    3.72    2.72
  -2   6   9   30.83    5.63
   2  -6  -9   25.39    6.70
   1  -6  -9  301.58   16.59
  -1   6   9  287.31   13.15
   0   6   9   -1.18    2.26
   0  -6  -9    1.60    3.11
  -1  -6  -9   -1.34    3.35
   1   6   9    0.88    2.37
   3   6   9   -1.31    6.29
  -3  -6  -9   31.11    8.24
  -4  -6  -9   33.70    8.50
   4   6   9   -5.89    8.13
   5   6   9    7.25    8.54
  -5  -6  -9   14.46    6.49
  -4   7   9    1.27    2.83
   4  -7  -9    3.22    4.32
   3  -7  -9   37.90    8.96
  -3   7   9   35.60    6.57
   2  -7  -9   95.06   11.79
  -2   7   9   99.05    9.73
   1  -7  -9  176.50   13.32
  -1   7   9  188.96   11.20
   0   7   9  107.00    8.33
   0  -7  -9  118.97   11.22
  -1  -7  -9   48.51    8.70
   1   7   9   36.74    5.70
   2   7   9  100.96    7.62
  -2  -7  -9  102.71   11.85
  -3  -7  -9   90.48   12.09
  -4  -7  -9   11.00    5.30
   4   7   9   -2.34    6.99
   5   7   9   -4.47    6.40
  -5  -7  -9   14.20    6.79
  -4   8   9   33.41    6.75
   4  -8  -9   27.96    7.62
  -3   8   9   16.63    5.00
   3  -8  -9    9.66    5.00
   2  -8  -9   72.80   10.87
  -2   8   9   73.99    9.25
   1  -8  -9  213.31   15.34
  -1   8   9  201.52   12.18
   0  -8  -9   30.12    7.43
   0   8   9   19.24    4.78
   1   8   9   97.10    7.97
  -1  -8  -9   99.95   11.70
   2   8   9   12.49    3.61
  -2  -8  -9   12.20    6.40
  -3  -8  -9   38.45    9.40
   3   8   9   44.23   11.63
   4   8   9   -0.39    7.12
  -4  -8  -9   44.94    9.77
   5   8   9    1.40    6.70
  -5  -8  -9    8.92    5.61
  -4   9   9    7.10    3.83
   4  -9  -9    8.72    6.16
  -3   9   9    4.56    3.22
   3  -9  -9    2.43    4.10
   2  -9  -9   20.92    6.75
  -2   9   9   16.43    4.73
  -1   9   9  260.45   14.39
   1  -9  -9  269.85   17.75
   0  -9  -9   21.78    7.01
   0   9   9   24.28    5.41
   1   9   9   18.80    4.69
  -1  -9  -9   28.09    8.00
   2   9   9   20.86    4.73
  -2  -9  -9   22.17    7.49
  -3  -9  -9   30.12    8.52
  -4  -9  -9   36.08    9.09
   5   9   9    4.56    6.53
  -5  -9  -9    3.26    5.50
   4 -10  -9    1.62    4.60
  -4  10   9   10.69    3.79
   3 -10  -9    6.44    4.38
  -3  10   9   14.24    4.12
  -2  10   9   25.81    5.56
   2 -10  -9   23.84    7.14
   1 -10  -9   34.09    8.50
  -1  10   9   27.50    6.16
   0  10   9  176.85   12.12
   0 -10  -9  168.92   15.14
   1  10   9    6.95    3.59
  -1 -10  -9    0.90    4.54
  -2 -10  -9    3.53    5.17
   2  10   9    1.75    2.98
  -3 -10  -9   20.48    7.16
  -4 -10  -9   12.18    5.87
   5  10   9    7.32    9.90
  -3  11   9    1.42    2.80
  -2  11   9   65.49    9.71
   2 -11  -9   63.01   11.30
  -1  11   9   22.13    6.16
   1 -11  -9   12.73    6.49
   0  11   9  180.44   12.90
   0 -11  -9  185.37   16.10
   1  11   9  108.76   10.91
  -1 -11  -9   86.63   12.62
  -2 -11  -9   -5.26    4.12
  -3 -11  -9    3.81    5.17
  -4 -11  -9   10.17    5.87
  -2  12   9   18.91    5.17
  -1  12   9   10.93    4.95
   0  12   9   37.73    7.67
   1  12   9   57.95    9.00
  -1  13   9    6.79    4.16
   0  13   9   16.30    5.46
   1  13   9   15.51    5.28
   1  14   9   21.56    6.59
  -2 -10  10    2.02    3.22
   2  10 -10    1.45    5.92
   1  10 -10    2.41    6.38
  -1 -10  10    5.56    4.12
   0  10 -10    2.94    5.56
   0 -10  10    9.95    4.82
   1 -10  10    3.13    4.73
  -1  10 -10    0.02    5.02
   2 -10  10    7.67    5.35
   3   9 -10    7.97    8.04
  -2  -9  10   -0.26    3.61
   2   9 -10   -4.23    5.28
  -1  -9  10   -0.11    3.18
   1   9 -10    0.33    5.48
   0  -9  10   95.54   11.44
   0   9 -10   98.57   17.53
   1  -9  10   -1.88    3.70
  -1   9 -10   -1.34    5.30
   2  -9  10    4.78    4.40
  -2   9 -10    6.81    6.64
   3  -9  10    2.54    4.34
   4   8 -10    4.78    8.26
   3   8 -10   21.27   10.60
  -3  -8  10   18.27    5.70
  -2  -8  10   18.91    5.81
   2   8 -10    9.64    7.91
  -1  -8  10    0.50    3.46
   1   8 -10   -2.94    4.49
   0   8 -10   11.13    7.82
   0  -8  10    9.71    4.43
  -1   8 -10   19.41    9.79
   1  -8  10   14.85    5.17
   2  -8  10    2.67    4.03
  -2   8 -10    5.24    6.81
   3  -8  10   48.73    8.43
  -3   8 -10   65.77   15.73
   4   7 -10   -3.66    6.11
   3   7 -10   13.12    8.22
  -3  -7  10    5.78    4.80
   2   7 -10   -4.38    5.10
  -2  -7  10   -0.92    3.55
   1   7 -10   34.20   10.87
  -1  -7  10   28.02    6.22
   0   7 -10    4.49    6.27
   0  -7  10    4.34    3.70
   1  -7  10   -0.07    2.96
  -1   7 -10    1.84    5.61
   2  -7  10    1.20    3.83
  -2   7 -10   -0.99    5.10
   3  -7  10   -2.85    3.51
  -3   7 -10    8.74    9.00
   5   6 -10    3.99    7.82
   4   6 -10   19.04   10.19
   3   6 -10    3.83    6.84
  -3  -6  10   -1.07    3.68
   2   6 -10   84.35   14.61
  -2  -6  10  103.87   10.25
   1   6 -10   50.87   11.85
  -1  -6  10   42.17    7.16
   0  -6  10   44.78    7.23
   0   6 -10   43.38   11.50
   1  -6  10   71.07    8.76
  -1   6 -10   92.92   15.86
  -2   6 -10  496.43   31.66
   2  -6  10  471.11   19.02
  -3   6 -10    2.69    6.46
   3  -6  10   -2.21    3.20
  -4   6 -10    5.67    7.01
   5   5 -10   -0.72    7.56
   4   5 -10    4.34    6.86
  -3  -5  10   47.28    7.80
   3   5 -10   47.28   12.60
  -2  -5  10   10.23    4.58
   2   5 -10   10.89    7.45
   1   5 -10   48.24   10.93
  -1  -5  10   43.64    7.21
   0  -5  10    1.18    3.29
   0   5 -10   -1.67    4.62
   1  -5  10    5.21    4.01
  -1   5 -10    3.13    5.70
  -2   5 -10   73.29   13.98
   2  -5  10   60.99    8.11
  -3   5 -10   36.89   12.07
   3  -5  10   31.83    6.49
  -4   5 -10    6.18    7.51
   4   4 -10    3.35    6.90
   3   4 -10   25.02   10.06
  -3  -4  10   25.74    5.87
  -2  -4  10    5.13    3.86
   2   4 -10    5.70    6.18
   1   4 -10  410.29   23.92
  -1  -4  10  402.01   16.08
   0   4 -10   22.87    8.04
   0  -4  10   13.30    4.54
  -1   4 -10   16.26    7.67
   1  -4  10    9.09    4.05
   2  -4  10  348.51   14.94
  -2   4 -10  343.97   24.21
  -3   4 -10   70.81   14.68
  -4   4 -10    2.08    7.05
   5  -4  10   31.44   11.13
   5  -4  10   11.35   12.03
  -5  -3  10   -0.79    4.56
   4   3 -10    3.57    6.49
  -4  -3  10   -4.18    4.14
  -3  -3  10   16.98    5.74
   3   3 -10   10.78    7.34
  -3  -3  10   19.70    5.32
  -2  -3  10  152.81   10.45
   2   3 -10  139.38   13.98
  -1  -3  10  496.17   17.66
   1   3 -10  491.00   24.60
   0  -3  10  438.46   16.06
   0   3 -10  438.55   23.09
  -1   3 -10    3.05    4.49
   1  -3  10    3.00    3.20
   2  -3  10    5.48    3.66
  -2   3 -10    3.64    5.50
  -3   3 -10    3.68    6.49
  -4   3 -10   -0.28    5.85
   5  -3  10    5.28    5.21
   5  -3  10   10.01   11.37
  -5  -2  10    2.21    5.00
  -4  -2  10    0.48    4.32
   3   2 -10    2.96    5.70
  -3  -2  10   -0.04    3.15
  -3  -2  10   -2.85    2.48
  -2  -2  10  143.39    9.88
   2   2 -10  121.77   12.58
  -1  -2  10  339.19   13.85
   1   2 -10  328.06   13.58
   1   2 -10  313.93   18.40
   0  -2  10  143.39    9.53
   0   2 -10  143.53   12.73
   0   2 -10  144.34    8.35
  -1   2 -10  119.16   12.47
  -1   2 -10  124.49    8.59
   1  -2  10  122.76    8.26
   2  -2  10   -1.86    3.00
  -2   2 -10    0.57    2.98
  -2   2 -10    0.94    4.69
  -3   2 -10   29.47    6.66
  -3   2 -10   39.74   11.15
   4  -2  10    5.13    8.11
   4  -2  10   24.19    8.98
   5  -2  10    1.14    3.86
   5  -2  10    1.67    7.76
  -5  -1  10    9.49    6.11
  -4  -1  10   -0.57    3.83
   3   1 -10   30.85    8.72
  -3  -1  10   33.24    7.16
  -3  -1  10   35.01    6.05
  -2  -1  10  157.85    9.95
   2   1 -10  126.61    9.97
   2   1 -10  131.63   12.12
   1   1 -10   31.70    5.37
  -1  -1  10   33.89    5.76
   1   1 -10   29.49    7.01
   0   1 -10  493.08   20.84
   0   1 -10  469.66   15.64
   0  -1  10  470.06   15.51
  -1   1 -10   70.92   10.25
   1  -1  10   68.36    6.64
  -1   1 -10   62.92    6.64
  -2   1 -10   14.64    6.84
  -2   1 -10   14.04    4.86
   2  -1  10   13.36    4.21
  -3   1 -10   27.08    6.62
  -3   1 -10   24.34    9.46
  -4   1 -10   60.56   10.41
   4  -1  10   74.56   14.83
   5  -1  10   -4.58    7.69
  -5   1 -10    3.77    3.88
   5  -1  10   -3.37    3.81
  -5   0  10   20.94    7.65
  -4   0  10   -2.13    4.14
  -3   0  10   52.56    8.98
  -3   0  10   48.57    6.64
  -2   0  10    6.57    3.26
   2   0 -10    6.49    3.53
   2   0 -10    5.54    4.95
  -1   0  10  286.68   12.20
   1   0 -10  290.49   14.57
   1   0 -10  273.75   13.39
   0   0  10   40.66    5.56
   0   0 -10   46.64    7.32
   0   0 -10   47.26    5.94
  -1   0 -10   63.32    7.16
  -1   0 -10   78.28   10.10
   1   0  10   62.62    6.27
  -2   0 -10  106.28    9.84
   2   0  10  104.05    7.45
  -2   0 -10   98.79   12.71
   3   0  10    2.50    5.96
  -3   0 -10    3.18    3.55
   3   0  10    4.47    4.01
  -4   0 -10  282.34   18.80
   5   0  10   -3.86    9.27
  -5   0 -10   21.84    7.23
  -6   0 -10    2.41    4.62
  -5   1  10   30.50    9.40
  -4   1  10   39.57    9.53
   3  -1 -10   60.78    9.53
  -3   1  10   55.34    7.16
  -2   1  10   29.91    5.35
   2  -1 -10   41.87    7.25
  -1   1  10  723.98   18.64
   1  -1 -10  737.28   20.57
   1  -1 -10  730.75   22.89
   0  -1 -10   37.66    5.98
   0  -1 -10   46.27    6.24
   0   1  10   35.05    5.06
   1   1  10  270.16   10.80
  -1  -1 -10  277.89   15.18
  -1  -1 -10  268.63   13.67
  -2  -1 -10  222.11   16.02
   2   1  10  233.97    9.86
  -2  -1 -10  228.90   14.02
   3   1  10   56.00   10.63
  -3  -1 -10   57.31    9.05
  -4  -1 -10   57.34   10.43
   4   1  10   70.92   13.67
  -5  -1 -10   16.30    6.68
   5   1  10   -2.41    7.47
  -6  -1 -10    9.99    6.35
  -5   2  10    3.51    6.18
  -4   2  10  143.88   14.70
   3  -2 -10   26.31    6.95
  -3   2  10   32.03    5.54
   2  -2 -10  138.38   11.26
  -2   2  10  132.20    8.72
   1  -2 -10   32.71    6.27
  -1   2  10   48.99    5.96
   0   2  10  275.55   11.04
   0  -2 -10  265.36   13.67
   0  -2 -10  281.81   11.41
  -1  -2 -10   20.00    5.10
   1   2  10   17.79    3.88
  -1  -2 -10   24.95    5.76
  -2  -2 -10  226.63   14.33
   2   2  10  224.50   15.10
  -3  -2 -10   95.39   11.26
   3   2  10   82.22   11.90
   4   2  10    0.92    7.54
  -4  -2 -10   19.70    6.70
  -5  -2 -10   59.46   12.05
   5   2  10    7.12    8.41
  -5   3  10    6.97    6.57
   4  -3 -10   42.70    9.16
  -3   3  10   23.00    4.95
   3  -3 -10   18.45    6.13
   2  -3 -10   59.22    8.81
  -2   3  10   63.56    7.05
  -1   3  10   14.53    3.77
   1  -3 -10   21.21    5.48
   0  -3 -10  519.26   19.98
   0   3  10  552.02   15.86
   1   3  10   49.56    6.22
  -1  -3 -10   57.42    7.93
   1   3  10   39.61    5.04
   2   3  10    0.64    4.93
   2   3  10    0.50    2.41
  -2  -3 -10    4.21    3.68
   3   3  10   -2.17    5.15
  -3  -3 -10    0.64    3.83
   4   3  10    5.06    8.54
  -4  -3 -10    1.77    3.09
  -5  -3 -10    5.26    4.60
   5   3  10   -2.19    7.93
   5  -4 -10   55.76   11.52
   4  -4 -10   61.83   11.55
   3  -4 -10   88.47   12.16
  -3   4  10   77.67    8.48
   2  -4 -10  159.47   12.77
  -2   4  10  144.66    9.53
  -1   4  10    2.50    2.21
   1  -4 -10   -1.05    2.39
   0   4  10   23.00    4.58
   0  -4 -10   25.28    5.92
  -1  -4 -10  141.07   11.33
   1   4  10  127.42    7.76
   2   4  10   -0.02    2.34
  -2  -4 -10    0.96    3.51
   2   4  10   -0.83    5.61
  -3  -4 -10   55.69    9.82
   4   4  10   -3.77    6.86
  -4  -4 -10   10.76    5.92
  -5  -4 -10   -2.21    3.46
   5   4  10   -2.13    7.93
   5  -5 -10   34.05    9.36
  -4   5  10   58.06    8.19
   4  -5 -10   62.55   11.87
   3  -5 -10  174.59   15.42
  -3   5  10  193.67   12.01
   2  -5 -10   50.59    8.92
  -2   5  10   50.50    6.99
  -1   5  10   12.77    3.68
   1  -5 -10   15.05    4.75
   0  -5 -10  148.06   11.63
   0   5  10  149.42    9.09
   1   5  10    1.64    2.50
  -1  -5 -10    1.14    3.31
  -2  -5 -10   53.85    9.14
   2   5  10   67.48    6.24
  -3  -5 -10   26.71    7.73
   3   5  10   -3.48    5.76
  -4  -5 -10    2.19    3.90
   4   5  10    1.03    6.99
  -5  -5 -10    9.55    5.87
   5   5  10   -2.91    7.91
   4  -6 -10   39.46   10.14
  -4   6  10   62.73    8.76
   3  -6 -10  126.90   13.61
  -3   6  10  135.90   10.54
  -2   6  10   41.17    6.70
   2  -6 -10   39.59    8.30
   1  -6 -10   82.29   10.14
  -1   6  10   85.05    8.24
   0   6  10  189.88   10.41
   0  -6 -10  185.74   13.67
   1   6  10    0.74    2.69
  -1  -6 -10    1.05    3.44
   2   6  10   -7.34    5.98
  -2  -6 -10    3.24    4.38
   2   6  10    4.95    3.07
   3   6  10   -0.66    7.05
  -3  -6 -10   -1.12    3.79
   4   6  10    2.32    8.50
  -4  -6 -10   11.02    5.50
   5   6  10   -3.37    7.62
  -5  -6 -10    6.92    5.52
  -4   7  10   25.04    6.05
   4  -7 -10   30.87    8.90
  -3   7  10   60.64    8.76
   3  -7 -10   58.87   11.24
   2  -7 -10  412.28   22.11
  -2   7  10  425.08   18.10
  -1   7  10    3.86    3.02
   1  -7 -10   -2.69    2.17
   0   7  10   34.22    5.89
   0  -7 -10   26.49    6.92
  -1  -7 -10   62.55   10.01
   1   7  10   43.38    6.33
  -2  -7 -10   44.80    9.46
   2   7  10   56.35    6.68
   3   7  10   -3.35    5.00
  -3  -7 -10   11.06    6.05
   4   7  10    0.02    7.10
  -4  -7 -10   -1.60    3.42
  -5  -7 -10    1.36    4.01
   5   7  10    6.33    8.35
   4  -8 -10    5.76    4.71
  -4   8  10    6.57    3.31
  -3   8  10   37.44    7.16
   3  -8 -10   31.66    8.65
   2  -8 -10   23.84    6.81
  -2   8  10   26.22    6.05
   1  -8 -10   20.57    6.22
  -1   8  10   28.39    5.89
   0   8  10   -0.31    2.45
   0  -8 -10   -0.39    3.35
   1   8  10    1.49    2.41
  -1  -8 -10    2.83    4.75
  -2  -8 -10   26.97    8.06
   2   8  10   29.01    5.08
  -3  -8 -10    8.13    5.92
   4   8  10    2.72    6.73
  -4  -8 -10   -1.29    4.18
  -5  -8 -10    3.99    5.78
   5   8  10   -1.95    6.46
   4  -9 -10    6.22    5.50
  -4   9  10    6.46    3.15
   3  -9 -10   37.88    9.25
  -3   9  10   32.84    6.75
   2  -9 -10   34.64    8.59
  -2   9  10   39.59    7.32
   1  -9 -10   65.42   10.58
  -1   9  10   59.37    8.63
   0   9  10   44.72    7.34
   0  -9 -10   48.31    9.53
   1   9  10   14.83    4.40
  -1  -9 -10   26.22    7.65
  -2  -9 -10   -1.99    4.23
   2   9  10    2.39    2.83
  -3  -9 -10   12.47    6.55
  -4  -9 -10   16.23    6.77
   5   9  10   -2.34    6.38
   3 -10 -10   63.97   11.96
  -3  10  10   87.26   11.22
   2 -10 -10   14.44    5.83
  -2  10  10    9.77    4.03
  -1  10  10   23.16    5.52
   1 -10 -10   15.01    6.18
   0 -10 -10    5.78    5.65
   0  10  10    9.79    4.32
   1  10  10   13.71    4.67
  -1 -10 -10   19.56    7.43
  -2 -10 -10   -1.56    4.93
  -3 -10 -10    9.57    6.00
  -4 -10 -10   19.39    7.65
   3 -11 -10   -1.77    3.99
  -3  11  10    1.60    3.68
  -2  11  10    0.20    2.63
   2 -11 -10   -0.13    3.94
   1 -11 -10   13.17    5.94
  -1  11  10    9.57    4.73
   0 -11 -10   46.60   10.47
   0  11  10   35.08    6.92
  -1 -11 -10    1.73    4.82
   1  11  10    0.28    2.52
  -2 -11 -10    8.79    5.63
  -3 -11 -10    3.90    5.48
  -4 -11 -10    1.20    5.32
  -2  12  10    8.13    4.21
  -1  12  10   -0.64    3.00
   0 -12 -10   19.32    7.32
   0  12  10   13.50    5.10
  -1 -12 -10   12.51    6.31
   1  12  10   21.89    5.39
  -2 -12 -10    6.66    6.05
  -3 -12 -10    7.14    6.11
   0  13  10   -0.07    3.26
   1  13  10   11.15    5.15
  -2 -10  11   -0.33    3.66
  -1 -10  11    0.44    3.37
   1  10 -11    0.83    6.29
   0 -10  11   -3.55    3.35
   0  10 -11    2.43    6.95
   1 -10  11   -4.34    3.83
  -1  10 -11    4.56    6.49
   2   9 -11   12.40    9.55
  -2  -9  11    2.48    4.03
  -1  -9  11    5.06    4.08
   1   9 -11    4.40    6.68
   0  -9  11   20.05    6.16
   0   9 -11   18.95    9.49
   1  -9  11   31.59    7.58
  -1   9 -11   32.97   11.87
   2  -9  11   -1.84    4.18
  -2   9 -11    4.23    6.40
   3  -9  11   -4.58    3.61
   3   8 -11    0.74    6.31
  -3  -8  11   -6.44    3.40
   2   8 -11    2.72    6.16
  -2  -8  11   -2.52    3.31
  -1  -8  11   21.45    5.76
   1   8 -11   12.38    8.15
   0   8 -11   27.06   10.69
   0  -8  11   17.02    5.76
   1  -8  11   54.16    9.03
  -1   8 -11   55.28   14.09
  -2   8 -11    0.33    5.50
   2  -8  11    1.07    4.29
  -3   8 -11   -4.03    5.08
   3  -8  11   -5.83    3.61
   4   7 -11   -0.42    7.16
   3   7 -11    0.15    6.62
  -3  -7  11   -4.45    3.44
   2   7 -11    6.92    7.08
  -2  -7  11   10.17    5.13
  -1  -7  11    4.91    3.72
   1   7 -11    8.57    7.65
   0   7 -11   10.25    7.56
   0  -7  11    7.41    4.36
  -1   7 -11  171.52   19.81
   1  -7  11  163.81   12.36
  -2   7 -11    3.44    6.13
   2  -7  11   -2.59    3.11
   3  -7  11   -3.31    3.53
  -3   7 -11   -2.45    6.31
   4   6 -11   10.47    9.11
  -3  -6  11    4.51    4.82
   3   6 -11    4.01    5.89
   2   6 -11    3.81    6.22
  -2  -6  11    1.62    3.66
  -1  -6  11    4.16    3.90
   1   6 -11    2.45    5.56
   0  -6  11    8.46    4.69
   0   6 -11   12.07    8.06
   1  -6  11   16.85    5.26
  -1   6 -11   34.44   11.15
   2  -6  11   23.35    6.33
  -2   6 -11   24.34   10.49
  -3   6 -11   33.54   12.33
  -4   6 -11   28.07   10.49
   4   5 -11   25.85   11.24
  -3  -5  11    1.18    3.99
   3   5 -11    4.67    6.97
   2   5 -11    3.83    5.83
  -2  -5  11    3.02    3.79
  -1  -5  11    1.42    3.55
   1   5 -11    3.00    5.78
   0  -5  11   37.11    6.88
   0   5 -11   60.69   12.66
  -1   5 -11    0.37    4.75
   1  -5  11   -2.74    2.78
  -2   5 -11    1.95    5.32
   2  -5  11    4.05    3.81
  -3   5 -11   47.54   13.52
  -4   5 -11   12.40    8.35
   4   4 -11    6.99    8.11
  -3  -4  11   -4.93    2.85
   3   4 -11   -0.70    5.87
   2   4 -11    6.97    6.33
  -2  -4  11    8.37    4.54
   1   4 -11    7.36    6.18
  -1  -4  11    1.10    3.94
   0   4 -11  175.16   16.65
   0  -4  11  170.63   11.33
   1  -4  11   20.11    5.39
  -1   4 -11   24.06    8.63
   2  -4  11  140.87   10.45
  -2   4 -11  129.72   16.08
  -3   4 -11  290.40   24.74
  -4   4 -11   62.16   15.73
   3   3 -11   19.35    8.81
  -3  -3  11   17.97    5.19
  -2  -3  11    0.18    3.55
   2   3 -11    1.69    4.93
   1   3 -11   18.51    7.41
  -1  -3  11   11.30    4.62
   0   3 -11  179.63   15.77
   0  -3  11  171.77   10.74
  -1   3 -11   25.30    8.26
   1  -3  11   14.28    4.49
   2  -3  11  117.08    9.25
  -2   3 -11  117.39   14.85
  -3   3 -11   49.27   12.69
  -4   3 -11   49.58   13.98
   5  -3  11    2.54    4.97
   5  -3  11    7.10   10.06
  -5  -2  11   -2.17    5.10
  -4  -2  11    7.19    5.48
  -3  -2  11    1.03    2.96
   3   2 -11   -0.48    5.61
   3   2 -11    2.34    3.07
  -2  -2  11    5.92    3.97
   2   2 -11    1.20    4.78
   2   2 -11    2.30    2.78
   1   2 -11    0.99    4.64
   1   2 -11   -2.15    2.34
  -1  -2  11    0.74    3.15
   0  -2  11  220.36   11.63
   0   2 -11  211.92   10.67
   0   2 -11  221.06   16.04
  -1   2 -11   27.08    7.97
   1  -2  11   33.06    6.13
  -2   2 -11    4.58    5.70
   2  -2  11   -3.26    3.02
  -3   2 -11  573.84   32.16
   4  -2  11   46.03   11.70
  -4   2 -11   52.06   13.67
   4  -2  11    4.93    7.76
   5  -2  11   -1.73    7.62
   5  -2  11   25.79    9.77
  -5  -1  11    2.59    4.86
  -4  -1  11    4.32    4.82
  -3  -1  11   29.42    5.74
   3   1 -11   35.58    7.25
   2   1 -11   -0.07    4.54
   2   1 -11    4.73    3.31
  -2  -1  11    5.08    3.42
   1   1 -11    4.51    2.96
   1   1 -11    5.61    4.62
  -1  -1  11    1.12    2.98
   0   1 -11  106.98    8.22
   0  -1  11  122.69    8.72
   0   1 -11  111.21   11.02
  -1   1 -11   22.41    7.21
  -1   1 -11   32.56    5.70
   1  -1  11   21.80    4.75
   2  -1  11    7.19    3.94
  -2   1 -11    8.52    5.89
  -2   1 -11   12.18    4.47
  -3   1 -11   83.85    9.88
  -3   1 -11   94.73   15.34
  -4   1 -11   44.15    9.36
   4  -1  11    5.94   10.74
   4  -1  11   30.96    9.64
   5  -1  11   47.17   12.95
   5  -1  11    5.06    8.24
  -5   0  11   11.48    6.57
  -4   0  11   -0.55    4.27
  -3   0  11   54.64    7.43
   3   0 -11   62.40    9.66
  -2   0  11   -0.37    2.23
   2   0 -11   -1.58    2.34
   1   0 -11   98.11    9.38
  -1   0  11  101.00    8.02
   1   0 -11   97.17    8.59
   0   0  11   25.87    5.04
   0   0 -11   26.16    5.21
   0   0 -11   39.61    7.25
   1   0  11   15.23    4.21
  -1   0 -11    9.51    3.92
  -1   0 -11   11.04    5.61
   2   0  11   48.59    6.18
  -2   0 -11   39.24    7.08
  -2   0 -11   34.13    8.83
  -3   0 -11   44.12    8.37
  -3   0 -11   46.49   11.26
   3   0  11   62.68   11.37
   4   0  11  127.40   18.12
  -4   0 -11  126.66   13.19
   5   0  11   -5.87    7.19
  -5   0 -11   19.74    7.69
  -5   1  11    9.11    6.31
  -4   1  11    6.90    5.50
  -3   1  11    1.69    2.72
   3  -1 -11    2.96    3.94
   2  -1 -11    4.03    3.22
  -2   1  11    6.11    3.24
   1  -1 -11  160.13   11.20
  -1   1  11  171.55    9.77
   0   1  11  220.36   11.11
   0  -1 -11  201.45   11.92
   0  -1 -11  215.41   12.33
  -1  -1 -11    0.26    3.86
   1   1  11    0.72    2.78
  -1  -1 -11    5.04    3.46
  -2  -1 -11   10.41    6.29
   2   1  11    3.88    3.29
  -2  -1 -11    6.49    4.16
   3   1  11    7.27    7.78
  -3  -1 -11   22.94    6.66
   3   1  11   21.84    7.43
   4   1  11    4.75    9.57
   4   1  11   28.17    9.31
  -4  -1 -11   22.48    7.38
  -5  -1 -11   86.58   13.89
  -5   2  11    8.08    6.90
   4  -2 -11    2.67    3.90
  -3   2  11   19.87    4.54
   3  -2 -11   27.28    7.01
  -2   2  11   16.87    4.29
   2  -2 -11   13.61    4.71
  -1   2  11   76.55    7.43
   1  -2 -11   72.78    8.68
   0   2  11  220.21   10.67
   0  -2 -11  190.30   12.12
  -1  -2 -11  519.48   20.40
   1   2  11  497.20   14.96
  -1  -2 -11  493.39   19.41
  -2  -2 -11   15.49    5.46
   2   2  11   13.01    5.15
   2   2  11   16.48    3.88
   2   2  11    0.26    6.05
   3   2  11   -3.66    5.37
  -3  -2 -11   10.58    5.30
   3   2  11    5.15    4.12
  -4  -2 -11    5.65    4.54
   4   2  11    3.94    7.73
  -5  -2 -11    4.51    4.10
   5   2  11   -4.95    8.35
   5  -3 -11    6.55    4.16
   4  -3 -11   12.93    5.72
  -3   3  11   -0.61    2.19
   3  -3 -11   -2.74    3.05
  -2   3  11   99.07    7.97
   2  -3 -11  104.15   10.32
   1  -3 -11  137.19   11.06
  -1   3  11  133.01    8.72
   0  -3 -11  107.88    9.68
   0   3  11  109.70    7.73
  -2  -3 -11    3.18    4.21
   2   3  11   -0.50    4.45
   2   3  11    3.94    2.94
   3   3  11    1.84    6.29
  -3  -3 -11    4.71    4.93
   4   3  11    0.85    7.23
  -4  -3 -11    5.89    4.62
   5   3  11    4.71    8.28
  -5  -3 -11   27.19    8.35
   5  -4 -11    3.88    3.70
   4  -4 -11   -0.83    3.51
  -4   4  11    1.69    2.67
   3  -4 -11  144.18   13.78
  -3   4  11  148.52   10.32
   2  -4 -11   16.37    5.13
  -2   4  11   25.33    5.08
  -1   4  11   48.42    6.42
   1  -4 -11   49.32    8.22
   0   4  11  470.76   15.69
   0  -4 -11  475.80   20.51
   1   4  11   68.68    6.62
  -1  -4 -11   68.07    9.33
  -3  -4 -11    1.14    3.90
   3   4  11   -0.77    5.83
   4   4  11   -5.61    5.85
  -4  -4 -11    5.08    4.84
  -5  -4 -11    7.93    5.13
   5   4  11   -3.61    6.95
  -4   5  11    2.61    3.05
   4  -5 -11   -2.45    4.08
  -3   5  11    2.10    2.74
   3  -5 -11    0.68    3.55
  -2   5  11   10.21    4.05
   2  -5 -11   14.24    5.54
   1  -5 -11    5.74    3.81
  -1   5  11    4.84    3.05
   0   5  11  139.65    9.11
   0  -5 -11  151.98   12.25
   1   5  11  143.63    9.14
  -1  -5 -11  142.12   12.40
  -3  -5 -11   24.03    7.65
   3   5  11    1.05    7.05
  -4  -5 -11    1.93    4.01
   4   5  11   -6.88    6.90
   5   5  11    1.10    8.41
  -5  -5 -11   -0.22    3.24
  -4   6  11    5.41    2.94
   4  -6 -11    5.00    4.97
   3  -6 -11   20.16    7.12
  -3   6  11   24.28    5.76
  -2   6  11   25.81    5.39
   2  -6 -11   37.68    8.41
  -1   6  11   14.11    4.21
   1  -6 -11   22.81    6.27
   0  -6 -11  187.96   14.00
   0   6  11  195.78   10.95
   1   6  11  899.27   22.48
  -1  -6 -11  899.60   31.35
   2   6  11  124.77    8.76
  -2  -6 -11  125.06   13.21
  -3  -6 -11   43.29    9.66
   3   6  11   -3.66    8.17
  -4  -6 -11    1.16    4.64
   4   6  11   -2.74    8.35
  -5  -6 -11    3.75    4.14
   5   6  11   -0.74    9.90
  -4   7  11   27.39    5.89
   4  -7 -11   14.37    6.38
  -3   7  11    2.17    3.09
   3  -7 -11    0.88    3.53
   2  -7 -11   15.03    5.65
  -2   7  11   11.20    4.10
  -1   7  11   -0.61    2.10
   1  -7 -11    3.37    3.26
   0   7  11   74.45    8.22
   0  -7 -11   80.56   10.76
   1   7  11  301.51   13.56
  -1  -7 -11  295.09   18.82
   2   7  11  135.75    8.83
  -2  -7 -11  141.01   14.02
  -3  -7 -11  156.93   15.20
  -4  -7 -11   39.26    9.79
   4   7  11   -2.41    8.28
  -5  -7 -11    1.80    4.56
   5   7  11   -7.12    6.49
  -4   8  11    8.46    3.97
   4  -8 -11    4.43    4.91
   3  -8 -11    3.70    3.97
  -3   8  11    6.51    3.29
   2  -8 -11    1.36    3.51
  -2   8  11    1.14    2.74
  -1   8  11   37.46    6.81
   1  -8 -11   46.62    9.40
   0  -8 -11   10.08    5.21
   0   8  11    6.02    3.48
   1   8  11  109.15    8.92
  -1  -8 -11   80.91   11.52
  -2  -8 -11  149.35   14.72
   2   8  11  133.91    9.38
  -3  -8 -11  129.04   15.16
  -4  -8 -11    8.79    5.83
   5   8  11    9.55    7.62
  -4   9  11    4.69    3.83
  -3   9  11   30.94    6.59
   3  -9 -11   22.57    7.30
   2  -9 -11   50.87    9.97
  -2   9  11   39.52    7.38
  -1   9  11   88.84   10.32
   1  -9 -11   67.52   11.06
   0  -9 -11   10.28    5.89
   0   9  11    6.29    3.46
  -1  -9 -11   13.43    6.62
   1   9  11   12.14    4.45
  -2  -9 -11  194.27   17.07
  -3  -9 -11   27.69    8.57
  -4  -9 -11   24.71    8.15
   3 -10 -11   18.73    7.16
  -3  10  11   17.90    5.24
   2 -10 -11   59.42   11.22
  -2  10  11   73.55   10.12
  -1  10  11    4.51    3.40
   1 -10 -11    3.40    4.34
   0  10  11    0.70    2.48
   0 -10 -11    4.67    5.17
   1  10  11   -0.85    2.56
  -1 -10 -11    3.09    5.30
  -2 -10 -11    6.64    5.83
  -3 -10 -11   -0.55    3.77
  -4 -10 -11    6.53    5.54
   3 -11 -11    5.92    5.30
  -2  11  11    7.84    3.68
   2 -11 -11    2.54    4.25
   1 -11 -11   85.88   13.08
  -1  11  11   81.87   11.09
   0 -11 -11   26.31    8.17
   0  11  11   21.19    5.59
  -1 -11 -11   -1.56    4.58
   1  11  11    4.67    2.94
  -2 -11 -11   40.86   10.25
  -3 -11 -11   36.76   10.08
  -4 -11 -11   -1.56    5.41
   1 -12 -11   38.41    9.73
  -1  12  11   29.49    6.99
   0  12  11   15.66    5.21
   0 -12 -11   13.56    6.62
  -1 -12 -11   -1.25    4.95
   1  12  11    3.24    3.55
  -2 -12 -11   -1.71    5.08
  -3 -12 -11   -1.53    5.04
   0  13  11   12.40    4.71
   1  13  11    6.81    4.40
   2   9 -12    3.97    7.10
  -2  -9  12    4.58    3.97
   1   9 -12    1.88    6.31
  -1  -9  12    0.09    2.78
   0   9 -12   38.56   12.88
   0  -9  12   26.14    6.77
  -1   9 -12    8.00    6.81
   1  -9  12    5.94    4.69
   2  -9  12   -1.69    4.10
  -3  -8  12    7.19    4.51
   3   8 -12    7.34    7.71
   2   8 -12    6.81    7.47
  -2  -8  12    1.60    4.03
   1   8 -12    2.80    6.77
  -1  -8  12    1.29    3.97
   0  -8  12   22.74    7.14
   0   8 -12   28.72   11.46
   1  -8  12   15.71    5.67
  -1   8 -12   14.07    9.07
  -2   8 -12   37.60   12.79
   2  -8  12   40.31    8.17
   4   7 -12    4.25    6.90
  -3  -7  12   -1.84    3.68
   3   7 -12    9.88    8.41
   2   7 -12   -3.75    5.17
  -2  -7  12   -3.57    3.26
   1   7 -12   13.10    8.19
  -1  -7  12    4.84    3.99
   0  -7  12   26.18    6.62
   0   7 -12   26.53   10.01
  -1   7 -12    6.53    7.03
   1  -7  12    4.82    4.73
   2  -7  12   -4.49    3.18
  -2   7 -12   -0.33    5.63
  -3   7 -12   11.15    9.27
   4   6 -12   12.64    9.40
   3   6 -12   11.24    7.56
  -3  -6  12    1.71    3.75
   2   6 -12   10.21    8.04
  -2  -6  12    4.38    4.23
  -1  -6  12    9.31    4.54
   1   6 -12    7.78    6.81
   0  -6  12    1.42    3.70
   0   6 -12    2.30    6.40
   1  -6  12   51.40    8.61
  -1   6 -12   61.10   13.96
  -2   6 -12   60.78   14.07
   2  -6  12   61.85    9.27
  -3   6 -12   54.27   14.88
   4   5 -12   -1.82    6.31
  -3  -5  12    9.66    5.28
   3   5 -12    6.11    7.27
  -2  -5  12    7.56    4.89
   2   5 -12   14.26    8.83
  -1  -5  12   -0.79    3.51
   1   5 -12   -1.36    4.93
   0  -5  12   26.95    6.29
   0   5 -12   26.16    9.31
   1  -5  12  109.74   10.95
  -1   5 -12  137.11   18.49
   2  -5  12   54.12    8.65
  -2   5 -12   74.60   14.88
  -3   5 -12    7.51    7.71
  -4   5 -12    2.23    6.42
  -3  -4  12    6.53    4.38
   3   4 -12    8.35    8.02
  -2  -4  12   60.60    8.70
   2   4 -12   48.51   11.50
  -1  -4  12   -1.91    3.64
   1   4 -12    0.79    5.00
   0  -4  12   -0.02    3.31
   0   4 -12   -0.74    4.21
  -1   4 -12    6.18    6.51
   1  -4  12    1.82    4.03
   2  -4  12   66.82    8.83
  -2   4 -12   92.50   15.77
  -3   4 -12    0.53    5.94
  -4   4 -12    3.33    7.62
  -3  -3  12   78.08    9.46
   3   3 -12   64.17   12.88
   2   3 -12    6.02    6.09
  -2  -3  12    3.09    3.81
  -1  -3  12    7.49    4.36
   1   3 -12    9.51    6.29
   0  -3  12   -1.03    3.33
   0   3 -12    1.75    4.95
  -1   3 -12    9.62    6.77
   1  -3  12    8.96    4.47
   2  -3  12  101.66    9.46
  -2   3 -12  100.04   15.53
  -3   3 -12    0.22    6.20
  -4   3 -12    3.97    7.87
  -5  -2  12   -2.41    4.89
  -4  -2  12    1.58    4.60
   3   2 -12   29.29    6.70
  -3  -2  12   30.08    6.22
  -2  -2  12   14.85    5.04
   2   2 -12   17.07    4.97
   2   2 -12   10.47    6.46
   1   2 -12   32.12    8.35
  -1  -2  12   32.01    6.51
   0  -2  12    0.94    3.42
   0   2 -12    0.18    4.36
  -1   2 -12   75.59   11.77
   1  -2  12   62.55    7.95
   2  -2  12    4.82    4.18
  -2   2 -12    2.98    5.92
  -3   2 -12   16.32    8.30
  -4   2 -12    2.30    6.46
   4  -2  12   13.61    6.44
   5  -2  12    7.43    9.79
   5  -2  12    2.72    4.51
  -5  -1  12    3.02    5.61
  -4  -1  12   -1.93    4.01
   4   1 -12    1.60    3.61
  -3  -1  12  129.81    9.97
  -2  -1  12  161.36   10.80
   2   1 -12  167.91   12.07
   1   1 -12  323.40   15.10
   1   1 -12  308.43   17.97
  -1  -1  12  317.59   14.55
   0   1 -12  100.63   11.20
   0   1 -12   90.94    8.08
   0  -1  12  106.10    8.68
   1  -1  12    8.72    4.23
  -1   1 -12   13.21    4.49
  -1   1 -12   14.44    6.92
  -2   1 -12   -1.71    3.11
   2  -1  12   -4.10    2.72
  -2   1 -12   -2.26    3.72
  -3   1 -12   12.66    4.78
  -3   1 -12   14.48    8.28
   4  -1  12    6.49    9.31
   4  -1  12   23.38    8.35
   5  -1  12   11.35    6.38
   5  -1  12    5.00    9.03
  -5   0  12    3.05    6.13
   4   0 -12   11.52    5.04
   3   0 -12   75.63   10.71
  -3   0  12   65.29    8.26
  -2   0  12  142.12    9.82
   2   0 -12  146.37   11.57
   1   0 -12  142.63   10.58
  -1   0  12  156.50   10.12
   0   0 -12  166.66   10.91
   0   0 -12  163.97   12.77
   0   0  12  166.66   10.06
  -1   0 -12    7.82    3.79
  -1   0 -12    9.09    6.09
   1   0  12    7.41    3.92
  -2   0 -12    0.72    4.54
   2   0  12    0.11    3.22
  -2   0 -12   -0.33    3.35
  -3   0 -12    5.61    6.99
  -3   0 -12    8.90    4.95
   4   0  12   28.55   11.44
  -4   0 -12    1.47    4.62
   4   0  12   -0.96    4.08
  -5   0 -12   12.75    6.09
   5   0  12   -5.67    7.51
   5  -1 -12    9.20    4.40
   4  -1 -12   21.14    6.97
   3  -1 -12   -2.06    3.18
  -3   1  12    2.26    2.76
   2  -1 -12  384.44   19.24
  -2   1  12  378.04   15.64
  -1   1  12    0.99    2.34
   1  -1 -12    1.29    3.00
   0  -1 -12 1313.66   32.71
   0  -1 -12 1285.64   32.40
   0   1  12 1352.37   27.54
   1   1  12   35.43    5.74
  -1  -1 -12   40.73    8.06
  -1  -1 -12   37.46    6.88
  -2  -1 -12   12.84    6.70
  -2  -1 -12    7.47    4.49
   2   1  12    4.86    3.64
  -3  -1 -12   57.27    9.64
   3   1  12   75.54   12.47
  -4  -1 -12   15.34    6.62
   4   1  12    8.57    6.07
   4   1  12    2.83    9.03
  -5  -1 -12    1.49    4.93
   5   1  12   -7.62    7.12
   5  -2 -12   11.06    5.19
   4  -2 -12   18.91    6.35
  -3   2  12    2.28    2.67
   3  -2 -12    4.12    4.64
   2  -2 -12  129.04   11.63
  -2   2  12  117.34    9.03
   1  -2 -12  699.05   24.76
  -1   2  12  687.94   20.05
   0   2  12   34.68    5.59
   0  -2 -12   28.81    6.27
  -1  -2 -12  129.81   10.98
  -1  -2 -12  129.37   10.98
   1   2  12  141.66    8.85
  -2  -2 -12   14.88    5.87
   2   2  12   11.24    3.97
   2   2  12   -1.18    5.81
   2   2  12   16.21    5.63
   3   2  12    6.79    4.60
   3   2  12    2.02    5.94
  -3  -2 -12    2.06    4.25
   4   2  12   -6.33    7.32
  -4  -2 -12    4.08    4.38
   5   2  12   -6.53    7.32
  -5  -2 -12    1.45    4.54
   5  -3 -12   15.73    5.94
   4  -3 -12    6.59    4.91
  -3   3  12    2.17    2.48
   3  -3 -12    0.53    3.15
   2  -3 -12   -2.28    2.21
  -2   3  12   -1.82    2.19
  -1   3  12   17.35    4.40
   1  -3 -12   23.27    5.85
   0   3  12   49.73    6.35
   0  -3 -12   54.60    8.19
   1   3  12   54.05    6.29
  -1  -3 -12   69.21    9.31
   2   3  12   44.83    8.24
  -2  -3 -12   38.21    8.26
   2   3  12   39.00    5.52
   3   3  12    3.00    6.55
  -3  -3 -12    0.00    3.94
   4   3  12   -5.72    6.55
   5   3  12  -10.58    6.38
  -5  -3 -12   12.49    6.07
  -4   4  12   38.01    6.77
   4  -4 -12   39.61    9.90
  -3   4  12    4.91    3.53
   3  -4 -12    1.99    3.61
   2  -4 -12   12.75    4.97
  -2   4  12    6.20    3.33
   1  -4 -12  143.26   11.85
  -1   4  12  140.52    9.49
   0  -4 -12  499.85   21.93
   0   4  12  522.90   16.94
  -1  -4 -12   -1.58    3.29
   1   4  12    1.62    2.80
   2   4  12    7.80    3.44
   2   4  12   -0.53    5.06
  -2  -4 -12    6.33    4.62
  -3  -4 -12   47.81    9.82
  -4  -4 -12    4.49    4.29
   4   4  12   -1.31    7.58
  -5  -4 -12   27.91    8.50
   5   4  12   -4.14    9.25
  -4   5  12   21.16    5.32
   4  -5 -12    5.54    4.78
  -3   5  12   17.29    5.00
   3  -5 -12    8.70    4.49
   2  -5 -12    2.37    3.15
  -2   5  12    4.27    2.85
  -1   5  12    2.13    2.69
   1  -5 -12    2.74    3.05
   0   5  12   19.39    4.84
   0  -5 -12   24.71    6.46
   1   5  12   72.87    7.36
  -1  -5 -12   52.17    9.20
   2   5  12   50.35    6.49
  -2  -5 -12   57.73   10.19
  -3  -5 -12   99.23   13.12
  -4  -5 -12   11.35    5.37
   4   5  12   -5.94    7.10
  -5  -5 -12   10.93    5.92
   5   5  12   -6.38    7.21
  -4   6  12    6.77    3.22
   4  -6 -12    5.50    5.65
  -3   6  12    2.98    3.00
   3  -6 -12    3.22    4.10
   2  -6 -12  141.60   13.50
  -2   6  12  122.65   10.93
   1  -6 -12   22.35    6.66
  -1   6  12   19.92    4.97
   0  -6 -12    4.91    4.43
   0   6  12    5.08    3.24
   1   6  12   21.67    4.80
  -1  -6 -12   11.26    6.38
  -2  -6 -12    1.88    4.73
   2   6  12    3.99    2.80
  -3  -6 -12   22.50    7.65
  -4  -6 -12   21.03    7.34
   4   6  12   -6.20    8.33
   5   6  12   -7.43    8.11
  -5  -6 -12    1.14    3.92
  -4   7  12   15.34    4.89
   4  -7 -12   19.26    7.19
  -3   7  12   34.75    6.90
   3  -7 -12   27.76    7.97
   2  -7 -12    3.48    3.97
  -2   7  12    1.10    2.65
   1  -7 -12    8.92    4.89
  -1   7  12    8.26    3.70
   0   7  12   17.99    4.93
   0  -7 -12   28.42    7.80
   1   7  12  273.73   13.52
  -1  -7 -12  286.06   19.08
  -2  -7 -12   28.59    8.37
   2   7  12   28.72    5.39
  -3  -7 -12   23.62    8.00
  -4  -7 -12    2.50    4.73
   5   7  12   -4.93    7.60
  -5  -7 -12    1.86    4.58
  -4   8  12   46.34    7.91
   4  -8 -12   42.37   10.71
  -3   8  12  112.68   12.09
   3  -8 -12  116.47   15.49
  -2   8  12    6.29    3.31
   2  -8 -12    2.17    3.68
   1  -8 -12    8.11    4.91
  -1   8  12    3.15    3.18
   0   8  12    5.56    3.59
   0  -8 -12    4.10    4.93
  -1  -8 -12  120.63   14.20
   1   8  12  129.77    9.66
   2   8  12  109.59    8.76
  -2  -8 -12   90.90   13.10
  -3  -8 -12   10.95    6.42
  -4  -8 -12   15.42    7.30
  -3   9  12    2.39    2.56
   3  -9 -12   -2.61    3.51
  -2   9  12   36.68    7.12
   2  -9 -12   25.13    7.43
   1  -9 -12    2.91    4.21
  -1   9  12    2.04    2.85
   0   9  12    6.07    3.59
   0  -9 -12    9.07    5.70
  -1  -9 -12    6.79    5.67
   1   9  12    1.73    3.11
  -2  -9 -12   42.50   10.06
  -3  -9 -12    6.62    5.48
  -4  -9 -12    5.08    6.07
   3 -10 -12   42.59    9.97
  -3  10  12   40.07    7.41
  -2  10  12   44.23    7.76
   2 -10 -12   44.30    9.92
  -1  10  12    4.36    3.51
   1 -10 -12    3.51    4.51
   0  10  12   17.37    5.24
   0 -10 -12   15.56    6.79
  -1 -10 -12   29.07    8.48
   1  10  12   26.09    5.94
  -2 -10 -12   60.71   12.07
  -3 -10 -12    0.96    5.41
  -4 -10 -12   -0.02    4.69
  -2  11  12    4.86    3.05
   2 -11 -12   10.84    6.00
  -1  11  12   -2.61    2.74
   1 -11 -12    3.24    4.73
   0  11  12    0.28    3.02
   0 -11 -12    4.36    5.19
   1  11  12   26.88    5.89
  -1 -11 -12   38.98   10.06
  -2 -11 -12    3.11    5.92
  -3 -11 -12   40.79   11.00
   2 -12 -12   22.17    8.17
   1 -12 -12    3.07    4.91
  -1  12  12    3.92    4.14
   0 -12 -12   -1.25    4.75
   0  12  12    3.94    3.59
  -1 -12 -12    8.61    6.59
   1  12  12   10.19    4.71
  -2 -12 -12    4.60    6.13
  -3 -12 -12   -0.94    5.04
   1  13  12    7.69    3.94
  -2 -13 -12    4.45    5.72
  -2  -9  13    8.52    5.19
   1   9 -13    8.33    7.47
  -1  -9  13   -2.45    3.07
   0  -9  13   -3.15    4.14
   0   9 -13    3.48    7.03
   1  -9  13   12.14    6.42
  -3  -8  13   10.01    4.75
   3   8 -13    9.22    8.63
   2   8 -13    3.35    6.77
  -2  -8  13    9.99    4.34
  -1  -8  13   -4.03    3.46
   1   8 -13    1.40    6.31
   0  -8  13    1.10    4.67
   0   8 -13    6.02    6.95
   1  -8  13   -0.11    4.03
  -1   8 -13    2.28    6.07
   2  -8  13    4.84    5.24
  -2   8 -13    6.29    6.81
  -3  -7  13    1.18    4.05
   3   7 -13   -2.02    6.11
  -2  -7  13    2.52    4.05
   2   7 -13    7.14    7.30
  -1  -7  13    0.61    3.53
   1   7 -13   -0.53    5.41
   0   7 -13    5.67    6.59
   0  -7  13   -0.37    4.27
  -1   7 -13   13.21    8.30
   1  -7  13   18.91    6.35
   2  -7  13   13.08    5.92
  -2   7 -13   20.64    9.62
   4   6 -13    1.16    6.97
  -3  -6  13    0.94    3.92
   3   6 -13    0.22    5.65
  -2  -6  13    6.18    4.16
   2   6 -13   -0.88    5.56
   1   6 -13    3.70    6.29
  -1  -6  13    6.49    4.21
   0   6 -13    3.97    6.05
   0  -6  13    0.74    3.83
   1  -6  13   46.71    8.74
  -1   6 -13   47.74   12.71
  -2   6 -13    2.74    6.33
   2  -6  13   10.84    5.21
  -3   6 -13   17.09    9.29
   3   5 -13   -1.10    6.49
  -3  -5  13    7.65    4.60
  -2  -5  13    6.59    4.10
   2   5 -13   17.79    9.03
  -1  -5  13    0.28    3.51
   1   5 -13   -0.94    5.08
   0  -5  13   20.09    5.89
   0   5 -13   19.37    8.87
  -1   5 -13   -0.33    5.24
   1  -5  13   -2.67    3.64
   2  -5  13   25.83    6.99
  -2   5 -13   35.58   11.59
  -3   5 -13    2.04    5.96
  -4   5 -13   15.38   10.28
   3   4 -13    1.80    6.81
  -3  -4  13    8.30    4.29
  -2  -4  13   25.66    6.46
   2   4 -13   26.38    9.75
  -1  -4  13    9.75    4.93
   1   4 -13    4.97    5.96
   0  -4  13    0.66    3.53
   0   4 -13    1.67    5.52
   1  -4  13   -0.53    3.79
  -1   4 -13    4.27    5.70
  -2   4 -13   20.27    9.64
   2  -4  13   13.41    5.74
  -3   4 -13   28.96   10.98
  -4   4 -13    1.45    6.75
  -3  -3  13   11.96    5.26
   2   3 -13    0.96    5.56
  -2  -3  13    2.76    3.99
  -1  -3  13   29.97    6.51
   1   3 -13   50.43   10.60
   0   3 -13   12.60    6.95
   0  -3  13    9.05    5.13
   1  -3  13   -0.64    3.68
  -1   3 -13   -1.34    4.36
  -2   3 -13   44.87   11.98
   2  -3  13   43.47    7.71
  -3   3 -13   31.46   11.04
  -4   3 -13   12.01    9.11
  -3  -2  13    1.03    3.37
  -2  -2  13    7.19    4.14
  -1  -2  13   92.50   10.01
   1   2 -13   93.68   12.95
   0  -2  13   38.49    7.14
   0   2 -13   50.19   10.25
  -1   2 -13   56.00   11.02
   1  -2  13   53.79    7.93
   2  -2  13   46.10    7.49
  -2   2 -13   54.75   12.16
  -3   2 -13    4.08    5.98
  -4   2 -13   34.31   12.25
   4   1 -13    9.95    5.04
  -3  -1  13   -1.27    2.67
   3   1 -13   -4.03    3.15
   2   1 -13  184.54   12.97
  -2  -1  13  169.09   11.59
  -1  -1  13    2.21    3.48
   1   1 -13   -2.43    2.74
   0  -1  13    4.71    3.90
   0   1 -13    7.19    3.57
   0   1 -13    3.33    5.08
  -1   1 -13   38.65    9.14
   1  -1  13   49.97    7.47
   2  -1  13  282.21   13.76
  -2   1 -13  258.09   20.00
  -3   1 -13   37.88   11.74
   4  -1  13    7.60    9.36
   4  -1  13   30.91   10.38
   5  -1  13    5.54    9.09
   5  -1  13   -1.77    3.92
   5   0 -13    2.89    4.18
   4   0 -13    6.11    4.69
  -3   0  13   -3.40    2.34
   3   0 -13    1.10    3.46
   2   0 -13   49.12    8.35
  -2   0  13   42.90    6.95
  -1   0  13    7.01    3.70
   1   0 -13    7.10    3.86
   0   0 -13   43.05    8.41
   0   0 -13   37.20    6.62
   0   0  13   38.95    6.55
  -1   0 -13   22.50    7.47
   1   0  13   21.27    5.24
  -1   0 -13   18.18    5.28
   2   0  13   50.94    6.90
  -2   0 -13   49.23   10.45
  -2   0 -13   53.04    8.61
  -3   0 -13   97.76   15.56
  -3   0 -13  113.05   11.46
   4   0  13   -0.68    8.72
  -4   0 -13    4.86    5.24
   4   0  13   11.30    5.56
   5   0  13   -5.76    7.51
   5  -1 -13   14.04    4.93
   4  -1 -13    1.47    4.10
  -3   1  13    3.11    2.54
   3  -1 -13    2.85    3.88
   2  -1 -13  249.81   15.99
  -2   1  13  244.22   13.28
  -1   1  13  386.39   15.75
   1  -1 -13  429.41   19.30
   0   1  13  106.94    8.63
   0  -1 -13   89.21    9.11
  -1  -1 -13   14.92    6.00
   1   1  13   15.31    4.54
  -1  -1 -13    8.72    4.60
   2   1  13   14.31    4.49
  -2  -1 -13   13.47    5.59
  -2  -1 -13   12.16    6.49
   3   1  13  216.83   18.60
  -3  -1 -13  216.55   16.41
   4   1  13   20.97    8.00
  -4  -1 -13   12.47    6.53
   4   1  13   -4.32    8.08
  -5  -1 -13   16.37    6.62
   5   1  13   -3.18    7.73
   5  -2 -13    1.69    4.71
   4  -2 -13    3.40    5.00
  -3   2  13   46.71    7.45
   3  -2 -13   45.31    9.57
   2  -2 -13   22.63    6.13
  -2   2  13   15.47    4.56
  -1   2  13    9.27    3.88
   1  -2 -13    6.20    3.77
   0   2  13  157.74    9.82
   0  -2 -13  176.10   12.75
  -1  -2 -13   76.31    9.60
   1   2  13   89.17    7.95
   2   2  13    3.72    6.75
   2   2  13    6.92    3.59
  -2  -2 -13    3.48    4.38
   2   2  13    3.57    3.72
   3   2  13   82.84   12.90
  -3  -2 -13   77.65   11.50
  -4  -2 -13   42.79    8.76
   4   2  13   -6.31    7.60
  -5  -2 -13   13.39    5.89
   5   2  13   -4.49    6.24
   4  -3 -13    1.16    4.18
  -4   3  13    0.18    2.91
  -3   3  13   69.34    8.79
   3  -3 -13   57.71   10.82
   2  -3 -13   11.63    4.84
  -2   3  13    8.79    3.88
   1  -3 -13  122.27   11.11
  -1   3  13  129.07    9.29
   0   3  13    2.80    2.96
   0  -3 -13    5.67    4.14
  -1  -3 -13  195.23   14.26
   1   3  13  180.49    9.99
   2   3  13   10.43    3.94
  -2  -3 -13   11.13    5.15
   2   3  13   -0.66    5.28
   2   3  13    5.96    4.21
  -3  -3 -13   47.13    9.84
  -4  -3 -13   52.54   10.89
   4   3  13    3.46    9.55
  -5  -3 -13   13.45    5.85
   5   3  13   -2.23    8.24
   4  -4 -13    1.01    3.86
  -4   4  13    5.13    2.83
  -3   4  13   12.31    4.29
   3  -4 -13    4.56    3.90
  -2   4  13   35.14    6.20
   2  -4 -13   51.99    9.51
   1  -4 -13   36.17    7.76
  -1   4  13   28.02    5.50
   0  -4 -13 1192.13   35.49
   0   4  13 1137.20   26.71
   1   4  13  301.90   12.88
  -1  -4 -13  295.20   18.07
   2   4  13    9.25    3.66
  -2  -4 -13    9.86    5.81
   3   4  13   -2.72    5.83
  -3  -4 -13   27.45    7.80
   4   4  13   -2.32    7.12
  -4  -4 -13   11.48    5.76
   5   4  13   -6.73    6.84
  -5  -4 -13    1.82    4.36
  -4   5  13   12.73    3.75
   4  -5 -13    0.20    3.48
  -3   5  13    1.42    2.94
   3  -5 -13   -2.26    3.33
   2  -5 -13   42.42    8.74
  -2   5  13   45.42    7.43
   1  -5 -13  138.81   12.73
  -1   5  13  178.12   11.44
   0  -5 -13   88.38   11.20
   0   5  13   81.83    8.46
  -1  -5 -13    3.94    4.97
   1   5  13    7.87    3.51
   2   5  13   14.33    4.12
  -2  -5 -13   23.68    7.25
  -3  -5 -13   15.66    6.88
  -4  -5 -13    9.73    5.72
   4   5  13   -7.32    6.46
   5   5  13   -6.92    6.44
  -5  -5 -13   -0.53    4.43
   4  -6 -13   15.99    7.36
  -4   6  13    9.84    4.05
   3  -6 -13    3.94    4.25
  -3   6  13    7.21    3.64
   2  -6 -13    4.25    3.92
  -2   6  13    6.35    3.15
   1  -6 -13  344.25   20.44
  -1   6  13  327.91   15.62
   0  -6 -13  236.09   17.00
   0   6  13  249.45   12.99
  -1  -6 -13  598.64   26.95
   1   6  13  581.05   19.02
  -2  -6 -13  103.78   13.36
   2   6  13  106.94    8.26
  -3  -6 -13    8.85    6.31
  -4  -6 -13    1.80    4.45
  -5  -6 -13    1.80    4.29
   4  -7 -13    1.42    3.99
  -4   7  13    4.73    3.07
   3  -7 -13   23.57    7.49
  -3   7  13   18.73    5.30
  -2   7  13    0.02    2.23
   2  -7 -13    1.16    3.51
  -1   7  13   27.78    6.27
   1  -7 -13   30.21    7.78
   0   7  13  448.43   18.18
   0  -7 -13  431.78   23.53
  -1  -7 -13   63.05   11.35
   1   7  13   63.16    8.08
   2   7  13  191.33   11.17
  -2  -7 -13  166.84   15.91
  -3  -7 -13   15.20    7.10
  -4  -7 -13   30.58    9.49
  -4   8  13    1.56    3.20
  -3   8  13    3.44    3.09
   3  -8 -13    4.43    4.43
  -2   8  13    2.34    2.61
   2  -8 -13    4.01    3.86
  -1   8  13   90.70   10.41
   1  -8 -13   96.18   13.04
   0  -8 -13  142.43   14.55
   0   8  13  159.89   11.35
   1   8  13   98.17    9.86
  -1  -8 -13   90.70   13.23
  -2  -8 -13   -0.55    4.82
  -3  -8 -13   15.80    6.77
  -4  -8 -13   -0.53    4.56
   3  -9 -13   12.18    5.56
  -3   9  13   12.90    4.73
  -2   9  13    4.08    2.80
   2  -9 -13    7.19    4.58
   1  -9 -13    1.80    4.29
  -1   9  13    2.56    2.78
   0   9  13   -2.13    2.67
   0  -9 -13    4.18    4.93
   1   9  13  116.64   11.02
  -1  -9 -13  122.56   14.94
  -2  -9 -13  187.26   17.61
  -3  -9 -13   76.09   13.56
  -4  -9 -13    0.68    5.06
   3 -10 -13    9.09    5.94
  -2  10  13   26.25    6.29
   2 -10 -13   33.70    8.90
   1 -10 -13    6.44    4.56
  -1  10  13    3.05    3.57
   0 -10 -13    4.49    5.13
   0  10  13    8.52    4.29
  -1 -10 -13   69.78   12.42
   1  10  13   67.52    9.36
  -2 -10 -13   25.74    8.98
  -3 -10 -13    6.44    5.83
   2 -11 -13   12.38    6.27
  -2  11  13   21.10    5.74
   1 -11 -13   -0.44    4.69
  -1  11  13    2.76    3.44
   0 -11 -13   -0.92    4.60
   0  11  13   -1.56    2.83
  -1 -11 -13   37.09    9.84
   1  11  13   39.26    7.14
  -2 -11 -13   81.17   14.26
  -3 -11 -13   33.65   10.32
   1 -12 -13   40.31   10.41
   0  12  13    2.41    3.77
   0 -12 -13    0.48    5.63
  -1 -12 -13    1.51    5.63
   1  12  13    3.64    3.48
  -2 -12 -13   54.58   12.75
   0 -13 -13   -1.23    5.35
  -1 -13 -13    2.98    6.05
   1  13  13    1.10    3.42
   2   8 -14   18.89    9.62
  -2  -8  14    3.86    4.54
   1   8 -14   -0.61    5.72
  -1  -8  14   -0.11    3.53
   0  -8  14   10.45    6.00
   0   8 -14    6.24    6.73
   1  -8  14   -3.64    4.71
  -1   8 -14    2.34    6.00
   2  -8  14   -5.04    4.05
   3   7 -14    3.44    7.21
  -3  -7  14    3.44    4.49
   2   7 -14   -1.67    5.65
  -2  -7  14    1.31    3.83
  -1  -7  14    7.65    4.82
   1   7 -14    0.74    5.81
   0   7 -14    0.18    4.78
   0  -7  14    2.94    4.93
   1  -7  14   23.77    7.19
  -1   7 -14   28.81   11.24
  -2   7 -14    6.62    6.70
   2  -7  14   11.13    5.85
   3   6 -14    2.43    6.49
  -3  -6  14    3.37    4.29
  -2  -6  14   -1.60    3.33
   2   6 -14    3.55    6.38
  -1  -6  14   32.21    7.60
   1   6 -14   33.81   11.85
   0  -6  14   -0.50    4.58
   0   6 -14    5.67    6.66
   1  -6  14   -1.82    3.57
  -1   6 -14   -3.31    4.78
   2  -6  14   -4.86    3.64
  -2   6 -14    1.12    6.00
  -3   6 -14   36.83   13.54
  -3  -5  14    8.54    4.40
   2   5 -14    2.89    6.44
  -2  -5  14   -0.92    3.07
  -1  -5  14    5.56    4.16
   1   5 -14    0.66    6.44
   0  -5  14   54.88    8.92
   0   5 -14   76.70   14.81
  -1   5 -14    2.28    6.00
   1  -5  14   -0.15    3.66
   2  -5  14   23.53    6.77
  -2   5 -14   33.35   12.18
  -3   5 -14    9.53    7.67
  -3  -4  14    2.08    3.40
   2   4 -14    9.51    7.69
  -2  -4  14    5.92    4.43
   1   4 -14   10.23    7.43
  -1  -4  14    6.07    4.54
   0  -4  14   86.10   10.74
   0   4 -14   65.09   13.21
   1  -4  14   27.25    7.16
  -1   4 -14   37.81   11.24
  -2   4 -14    6.49    6.84
   2  -4  14    3.05    4.71
  -3   4 -14   18.23    9.46
  -4   4 -14    5.61    8.28
  -3  -3  14  139.98   12.75
  -2  -3  14   61.63    9.51
  -1  -3  14   16.96    5.52
   1   3 -14   14.48    7.73
   0  -3  14   52.80    8.59
   0   3 -14   58.32   11.68
  -1   3 -14  131.56   15.69
   1  -3  14  150.12   11.74
  -2   3 -14   -3.61    5.10
   2  -3  14   -0.83    4.27
  -3   3 -14    6.13    7.21
  -4   3 -14    6.55    8.04
  -3  -2  14    2.83    3.24
  -2  -2  14    1.73    3.02
  -1  -2  14    1.62    3.61
   1   2 -14    4.71    5.48
   0   2 -14   10.21    6.51
   0  -2  14    7.43    4.47
   1  -2  14    0.46    3.90
  -1   2 -14    6.35    6.05
   2  -2  14   21.89    6.02
  -2   2 -14   23.60    9.64
  -3   2 -14    2.91    6.55
  -4   2 -14    3.94    6.90
   5   1 -14    8.59    5.87
   4   1 -14   25.41    7.87
   3   1 -14   29.23    7.58
  -3  -1  14   26.79    6.42
  -2  -1  14  220.75   13.74
   2   1 -14  201.41   13.96
  -1  -1  14    7.58    3.99
   0   1 -14   50.13   10.10
   0  -1  14   50.78    8.15
  -1   1 -14    3.05    5.06
   1  -1  14    2.89    4.03
   2  -1  14   38.27    6.75
  -2   1 -14   40.14   10.41
  -3   1 -14   -0.09    5.72
   4  -1  14    3.40    8.43
   4  -1  14    4.95    4.80
   5   0 -14   -1.12    4.60
   4   0 -14    1.07    3.86
  -3   0  14   28.20    6.11
   3   0 -14   29.23    7.12
   2   0 -14   20.22    5.85
  -2   0  14   26.95    5.96
   1   0 -14  104.29   10.01
  -1   0  14  115.90   10.34
   0   0 -14    0.90    3.02
   0   0  14    1.62    3.77
  -1   0 -14  122.97   10.98
   1   0  14  130.45    9.90
  -1   0 -14  123.83   13.63
   2   0  14   16.65    4.93
  -2   0 -14   13.43    7.12
  -2   0 -14   15.12    5.32
  -3   0 -14   -1.51    5.54
  -3   0 -14   -1.27    3.61
   4   0  14   11.57    6.62
   4   0  14   -0.94    9.38
   5   0  14    0.72    8.37
   4  -1 -14   76.88   13.04
   3  -1 -14   45.70    9.14
  -3   1  14   44.56    7.34
  -2   1  14   -2.63    2.39
   2  -1 -14    0.70    3.11
  -1   1  14   17.61    4.82
   1  -1 -14   20.20    5.76
   0  -1 -14   90.20    9.55
   0   1  14  104.24    9.29
   1   1  14   12.51    4.75
  -1  -1 -14   20.59    6.09
   2   1  14   -1.95    2.54
  -2  -1 -14    0.24    4.82
  -2  -1 -14   -0.09    3.72
   3   1  14    2.59    7.89
   3   1  14    8.79    5.24
  -3  -1 -14    6.68    4.89
   4   1  14   17.05    6.92
   4   1  14    3.97    8.50
  -4  -1 -14    7.21    5.30
   5   1  14   -1.86    9.90
  -5  -1 -14   -2.15    4.25
   4  -2 -14    2.52    4.27
  -3   2  14   19.54    5.37
   3  -2 -14    3.88    4.64
  -2   2  14    3.05    2.89
   2  -2 -14    4.51    3.57
   1  -2 -14  605.21   24.80
  -1   2  14  608.85   20.59
   0   2  14  297.06   13.80
   0  -2 -14  333.04   17.99
   1   2  14   28.31    5.54
  -1  -2 -14   29.58    7.23
  -2  -2 -14   24.21    6.92
   2   2  14    4.75    5.96
   2   2  14   20.86    6.05
   2   2  14   19.21    4.62
   3   2  14    2.13    7.10
   3   2  14    3.20    4.40
  -3  -2 -14    0.94    4.27
   4   2  14    9.38    9.99
  -4  -2 -14   30.63    8.08
  -5  -2 -14    5.48    4.51
   5   2  14   -8.22    7.08
   4  -3 -14   -1.16    3.94
  -4   3  14    7.47    3.90
  -3   3  14   16.06    4.82
   3  -3 -14   18.62    6.42
  -2   3  14  109.74   10.28
   2  -3 -14  106.83   12.69
   1  -3 -14   42.83    8.54
  -1   3  14   35.95    6.57
   0   3  14   27.71    5.50
   0  -3 -14   27.17    7.01
   1   3  14   14.59    4.38
  -1  -3 -14    9.84    5.32
   2   3  14   13.65    3.92
  -2  -3 -14   13.89    6.22
   4   3  14    2.08    7.60
  -4  -3 -14   26.99    8.37
   5   3  14    0.70    7.95
  -5  -3 -14   10.58    5.41
  -4   4  14   15.23    4.32
   4  -4 -14    6.42    4.58
  -3   4  14    0.77    2.80
   3  -4 -14    0.90    3.13
  -2   4  14  354.73   16.41
   2  -4 -14  335.56   20.55
  -1   4  14   25.00    5.67
   1  -4 -14   28.26    7.05
   0   4  14  291.15   13.69
   0  -4 -14  269.37   17.42
  -1  -4 -14    2.19    4.80
   1   4  14    4.29    3.09
  -2  -4 -14    2.45    4.49
   2   4  14   -0.09    2.23
  -3  -4 -14   11.11    6.22
  -4  -4 -14   60.40   11.98
  -5  -4 -14    7.36    4.54
   5   4  14   -3.33    7.27
   4  -5 -14    5.15    4.71
  -4   5  14    2.30    2.89
   3  -5 -14    0.37    2.87
  -3   5  14    2.43    2.78
   2  -5 -14   13.17    5.39
  -2   5  14   17.70    5.00
  -1   5  14  350.37   16.10
   1  -5 -14  359.55   20.94
   0  -5 -14   76.59   11.06
   0   5  14   76.02    8.41
   1   5  14   97.52    8.90
  -1  -5 -14   91.43   12.09
  -2  -5 -14   46.80   10.32
   2   5  14   47.94    6.64
  -3  -5 -14    7.71    5.54
  -4  -5 -14   35.45    9.62
  -5  -5 -14    4.23    5.46
   5   5  14   -6.02    7.89
   4  -6 -14   19.46    7.01
  -4   6  14   17.02    4.91
   3  -6 -14    1.84    3.77
  -3   6  14    3.13    2.89
  -2   6  14   48.57    7.84
   2  -6 -14   43.58    9.40
  -1   6  14  182.83   11.90
   1  -6 -14  166.77   14.99
   0  -6 -14    2.52    4.80
   0   6  14   -3.72    2.34
   1   6  14  184.80   11.44
  -1  -6 -14  199.79   16.28
   2   6  14   18.58    4.71
  -2  -6 -14   16.23    7.25
  -3  -6 -14    8.63    5.85
  -4  -6 -14    1.10    4.12
  -4   7  14   39.28    7.03
   3  -7 -14   -3.22    3.48
  -3   7  14    1.93    2.56
  -2   7  14   -0.83    2.28
   2  -7 -14   -0.50    3.09
   1  -7 -14    1.51    3.92
  -1   7  14    4.25    3.37
   0  -7 -14    4.60    4.49
   0   7  14    0.59    2.50
  -1  -7 -14    7.32    6.22
   1   7  14    4.60    3.26
  -2  -7 -14   61.10   11.87
  -3  -7 -14   16.06    7.19
  -4  -7 -14   -3.29    3.33
   3  -8 -14   -0.42    3.77
  -3   8  14    7.78    3.33
   2  -8 -14   13.71    6.31
  -2   8  14   13.58    4.21
  -1   8  14    0.39    2.54
   1  -8 -14    2.98    3.77
   0   8  14    0.33    2.91
   0  -8 -14    0.96    4.23
  -1  -8 -14    0.22    4.27
   1   8  14   -0.90    2.54
  -2  -8 -14   95.87   14.18
  -3  -8 -14   10.19    6.33
  -4  -8 -14    8.06    6.53
   3  -9 -14    6.07    5.17
  -3   9  14    7.27    3.33
   2  -9 -14    4.32    4.86
  -2   9  14    3.70    3.18
   1  -9 -14    1.40    4.47
  -1   9  14    0.39    2.80
   0  -9 -14   -2.87    4.23
   0   9  14   -0.07    2.48
   1   9  14    4.43    3.59
  -1  -9 -14    0.81    5.06
  -2  -9 -14    7.41    6.27
  -3  -9 -14   14.09    7.14
  -2  10  14   -1.53    2.41
   2 -10 -14   -1.64    4.05
  -1  10  14    3.09    3.66
   1 -10 -14    2.72    4.56
   0  10  14    4.95    3.57
   0 -10 -14    4.23    4.45
  -1 -10 -14   -3.26    4.54
   1  10  14    2.56    2.94
  -2 -10 -14    6.88    6.00
  -3 -10 -14   -0.68    5.13
   2 -11 -14   17.05    6.86
   1 -11 -14    2.34    5.26
  -1  11  14    2.72    3.51
   0 -11 -14    9.36    6.38
   0  11  14    4.47    3.88
   1  11  14   13.96    5.26
  -1 -11 -14   18.69    7.89
  -2 -11 -14    7.60    7.23
   1 -12 -14    0.85    5.15
   0  12  14    7.67    4.14
   0 -12 -14    0.85    5.74
  -1 -12 -14    0.07    6.00
   1  12  14    6.79    4.36
  -2 -12 -14   18.01    8.83
   1   8 -15   -3.88    5.59
   0   8 -15   -3.99    5.39
  -2  -7  15   -1.14    3.79
   2   7 -15    4.16    7.21
  -1  -7  15    0.55    3.22
   1   7 -15    1.12    5.96
   0   7 -15   -2.45    5.30
   0  -7  15    1.14    4.73
   1  -7  15   -3.26    4.34
  -1   7 -15   -2.56    5.56
   2  -7  15    2.28    4.97
  -2   7 -15   -1.75    6.64
  -3  -6  15   10.82    4.82
  -2  -6  15   -2.34    3.55
   2   6 -15   -5.81    4.62
  -1  -6  15    7.08    4.67
   1   6 -15    2.52    6.35
   0  -6  15    4.80    5.41
   0   6 -15   -1.36    5.46
   1  -6  15   -1.47    4.36
  -1   6 -15   -2.52    5.76
   2  -6  15    1.23    4.49
  -2   6 -15    7.82    6.73
  -3  -5  15    5.61    4.12
   2   5 -15    5.85    7.03
  -2  -5  15    1.29    3.83
  -1  -5  15   19.35    6.11
   1   5 -15   30.96   11.28
   0   5 -15    8.08    7.05
   0  -5  15    3.70    5.08
  -1   5 -15   13.54    8.24
   1  -5  15   -1.18    4.27
  -2   5 -15    8.22    6.97
   2  -5  15   11.39    5.43
  -3   5 -15    0.02    6.24
  -3  -4  15   25.44    6.53
  -2  -4  15    0.22    3.86
  -1  -4  15    8.08    5.04
   1   4 -15   11.50    8.43
   0   4 -15   59.50   12.95
   0  -4  15   63.71    9.86
   1  -4  15   63.12    9.88
  -1   4 -15   55.80   13.06
   2  -4  15    7.60    5.30
  -2   4 -15   14.79    8.08
  -3   4 -15    7.51    7.14
  -3  -3  15    6.73    3.72
  -2  -3  15   55.41    8.98
  -1  -3  15    9.68    4.84
   0   3 -15   10.32    7.27
   0  -3  15    8.83    5.10
  -1   3 -15  102.14   15.91
   1  -3  15   94.76   10.69
   2  -3  15   45.26    8.24
  -2   3 -15   37.66   11.66
  -3   3 -15   -1.36    5.32
  -4   3 -15   -2.69    6.13
  -3  -2  15   -0.74    2.94
  -2  -2  15   10.25    5.00
  -1  -2  15   11.22    4.93
   0  -2  15   41.14    7.93
   0   2 -15   35.78    9.51
  -1   2 -15   23.40    8.87
   1  -2  15   32.10    6.90
  -2   2 -15   92.57   15.75
   2  -2  15   80.93    9.97
  -3   2 -15   41.87   12.18
   4  -2  15   11.20    4.73
  -4   2 -15    9.18    7.65
  -3  -1  15    7.36    3.75
  -2  -1  15  167.19   12.33
  -1  -1  15  228.64   14.09
   0  -1  15   51.57    8.28
   1  -1  15   25.85    6.46
  -1   1 -15   29.84    9.03
   2  -1  15    8.19    4.67
  -2   1 -15    5.10    5.78
  -3   1 -15   59.48   13.82
   4  -1  15    5.06    8.68
   4  -1  15    2.41    4.23
   4   0 -15    2.59    4.38
  -3   0  15   10.36    3.92
   3   0 -15   10.54    5.54
   2   0 -15    8.26    4.51
  -2   0  15    5.04    3.77
  -1   0  15   58.78    8.41
   1   0 -15   66.87    9.36
   0   0 -15    2.96    3.66
   0   0  15    1.51    3.55
  -1   0 -15    2.87    3.66
   1   0  15    1.62    3.83
   2   0  15    4.75    4.08
  -2   0 -15    6.35    6.33
  -3   0 -15  101.57   16.61
   4   0  15   24.21    8.54
   4   0  15   -0.04    8.92
   4  -1 -15   -1.10    3.86
  -3   1  15   33.32    6.73
   3  -1 -15   20.64    6.75
   2  -1 -15    1.64    3.15
  -2   1  15    1.86    3.13
  -1   1  15  170.65   11.44
   1  -1 -15  173.65   13.47
   0  -1 -15   -0.77    3.48
   0   1  15    3.66    3.46
   1   1  15   -2.91    2.85
  -1  -1 -15    0.88    3.33
  -2  -1 -15  175.16   16.41
   2   1  15  188.29   11.46
  -2  -1 -15  197.49   15.23
   3   1  15    1.31    8.41
   3   1  15   36.02    9.95
  -3  -1 -15   43.16    9.51
  -4  -1 -15   53.41   10.28
   4   1  15   55.89   12.86
   4   1  15    5.41    8.98
   5   1  15  -11.30    9.20
  -4   2  15    3.42    2.67
   4  -2 -15   -0.46    3.86
  -3   2  15    6.86    3.26
   3  -2 -15    4.36    3.61
  -2   2  15   17.57    5.15
   2  -2 -15   20.90    6.22
  -1   2  15   11.02    4.23
   1  -2 -15   10.45    5.02
   0   2  15   76.57    8.74
   0  -2 -15   75.61   10.28
   1   2  15    9.29    3.94
  -1  -2 -15   14.72    5.94
  -2  -2 -15   -2.45    4.05
   2   2  15   -1.25    2.48
  -3  -2 -15   85.82   12.60
   3   2  15   73.57   12.86
   4   2  15   -2.04    8.46
  -4  -2 -15   27.50    8.15
   5   2  15   -1.12    7.67
  -5  -2 -15   -1.60    4.27
  -4   3  15    4.69    2.91
   4  -3 -15   -1.99    4.05
   3  -3 -15    7.91    4.80
  -3   3  15   14.96    4.25
   2  -3 -15   46.89    9.44
  -2   3  15   45.86    7.43
  -1   3  15    8.06    3.72
   1  -3 -15    7.78    4.82
   0  -3 -15   42.68    8.70
   0   3  15   26.60    5.46
   1   3  15  122.95    9.03
  -1  -3 -15  133.05   13.04
   2   3  15   22.30    4.84
  -2  -3 -15   14.13    6.49
  -3  -3 -15   66.16   11.85
   4   3  15   -2.21    7.27
  -4  -3 -15    9.71    5.26
   5   3  15   -2.65    7.69
  -5  -3 -15   27.89    8.08
  -4   4  15    5.32    3.88
   4  -4 -15    1.86    3.92
  -3   4  15   -3.18    2.02
   3  -4 -15    2.65    3.44
   2  -4 -15   14.22    6.11
  -2   4  15   12.69    4.51
   1  -4 -15  153.69   14.20
  -1   4  15  154.65   10.95
   0   4  15  213.90   12.25
   0  -4 -15  218.32   16.21
  -1  -4 -15  139.12   13.63
   1   4  15  138.79    9.75
  -2  -4 -15   29.23    8.61
   2   4  15   28.17    5.37
  -3  -4 -15   35.56    9.36
  -4  -4 -15    7.12    5.02
   5   4  15    1.20    9.22
   4  -5 -15    5.59    5.26
  -4   5  15    4.12    2.98
  -3   5  15    0.72    2.52
   3  -5 -15    1.58    3.92
  -2   5  15   17.22    4.82
   2  -5 -15   17.05    5.72
   1  -5 -15  186.64   15.84
  -1   5  15  194.75   12.60
   0   5  15  405.80   16.98
   0  -5 -15  388.40   22.26
   1   5  15  123.35    9.36
  -1  -5 -15  114.74   13.78
  -2  -5 -15    5.21    5.81
   2   5  15   15.23    4.45
  -3  -5 -15    3.70    5.63
  -4  -5 -15    1.42    4.56
  -4   6  15   10.38    4.10
   3  -6 -15   16.41    6.59
  -3   6  15   28.33    6.42
  -2   6  15    4.69    3.42
   2  -6 -15   11.83    5.30
  -1   6  15  100.52   10.69
   1  -6 -15  119.58   14.18
   0  -6 -15  132.42   13.65
   0   6  15  127.07   10.28
   1   6  15  115.46    9.55
  -1  -6 -15  121.46   14.46
  -2  -6 -15    1.20    4.91
  -3  -6 -15    3.55    4.75
  -4  -6 -15   36.72    9.51
   3  -7 -15    4.32    4.60
  -3   7  15   -2.17    2.63
  -2   7  15   12.47    4.14
   2  -7 -15    8.41    4.97
   1  -7 -15   37.25    8.98
  -1   7  15   32.80    6.44
   0   7  15  139.84   10.98
   0  -7 -15  156.67   15.10
  -1  -7 -15  132.13   15.38
   1   7  15  146.50   10.82
  -2  -7 -15    5.85    5.70
  -3  -7 -15   -2.45    3.42
  -4  -7 -15    1.47    4.82
  -3   8  15    5.76    3.07
   3  -8 -15    6.95    5.32
  -2   8  15   -2.28    2.50
   2  -8 -15    0.11    3.86
   1  -8 -15   47.17   10.28
  -1   8  15   26.66    6.33
   0   8  15   40.51    7.34
   0  -8 -15   27.91    8.06
  -1  -8 -15   51.62   10.82
   1   8  15   52.71    8.26
  -2  -8 -15   -0.11    4.84
  -3  -8 -15   -0.48    5.30
  -2   9  15    8.33    2.87
   2  -9 -15   -2.43    4.16
   1  -9 -15    7.23    5.61
  -1   9  15   14.88    5.46
   0  -9 -15   71.93   12.90
   0   9  15   76.62   10.30
   1   9  15   44.21    7.71
  -1  -9 -15   35.86   10.10
  -2  -9 -15   69.65   13.52
  -3  -9 -15   34.09   10.38
  -2  10  15   12.42    4.45
   2 -10 -15    8.06    5.37
  -1  10  15    3.88    3.61
   1 -10 -15   -2.04    4.08
   0 -10 -15   58.30   12.12
   0  10  15   53.11    9.05
   1  10  15   32.03    6.92
  -1 -10 -15   20.88    8.33
  -2 -10 -15   70.92   14.00
  -3 -10 -15    3.37    5.28
  -1  11  15   -2.74    2.87
   1 -11 -15   -1.51    4.89
   0 -11 -15   14.66    7.65
   0  11  15    6.92    4.64
  -1 -11 -15   36.11   10.60
   1  11  15   29.86    6.86
  -2 -11 -15    5.50    6.09
   0 -12 -15    2.76    6.29
   1  12  15   11.68    5.06
  -1 -12 -15   20.11    8.76
   2   7 -16    6.00    7.36
   1   7 -16   -4.34    5.48
  -1  -7  16   -3.29    3.40
   0   7 -16    3.18    6.59
   0  -7  16   -0.11    5.04
   1  -7  16   -4.34    4.75
  -1   7 -16   -4.62    5.46
  -2  -6  16    0.22    3.81
   1   6 -16    8.24    7.65
  -1  -6  16   12.84    5.10
   0   6 -16   27.52   10.98
   0  -6  16   20.73    7.45
   1  -6  16    1.73    4.67
  -1   6 -16    3.02    6.09
   2  -6  16    1.01    5.56
  -2   6 -16    5.78    7.01
  -3  -5  16   13.17    4.71
  -2  -5  16    1.58    3.72
   1   5 -16   -0.74    4.73
  -1  -5  16   -5.21    3.24
   0   5 -16    6.68    7.56
   0  -5  16    7.34    5.65
  -1   5 -16   20.18    9.86
   1  -5  16    7.82    5.70
  -2   5 -16   31.94   11.92
   2  -5  16   17.94    6.88
  -3  -4  16   40.38    7.76
  -2  -4  16   28.79    7.62
  -1  -4  16   17.11    6.46
   0   4 -16   -1.45    5.92
   0  -4  16   -0.24    4.25
   1  -4  16    5.37    5.21
  -1   4 -16    2.65    5.87
  -2   4 -16   19.43    9.07
   2  -4  16   17.75    6.38
  -3   4 -16    0.92    6.97
  -3  -3  16    8.79    3.94
  -2  -3  16   36.17    7.36
  -1  -3  16   12.79    5.59
   0  -3  16   49.23    8.59
   0   3 -16   56.28   12.29
  -1   3 -16    4.12    6.64
   1  -3  16    0.37    4.32
  -2   3 -16   13.98    8.35
   2  -3  16    6.68    5.13
  -3   3 -16    5.02    7.91
  -3  -2  16    9.16    4.08
  -2  -2  16   36.72    7.45
  -1  -2  16   -3.48    3.15
   0  -2  16   32.29    7.16
  -1   2 -16  119.95   16.54
   1  -2  16  124.57   11.98
   2  -2  16    3.44    4.45
  -2   2 -16    6.40    6.99
  -3   2 -16   -1.99    5.10
  -4   2 -16    6.75    7.58
   4  -2  16   16.23    7.43
  -3  -1  16    0.92    3.05
  -2  -1  16    5.04    3.44
  -1  -1  16   32.38    7.21
   0  -1  16   36.94    7.65
   1  -1  16   44.87    8.11
  -2   1 -16   13.36    8.43
   2  -1  16    5.56    4.75
  -3   1 -16    8.57    7.76
   4  -1  16    7.84    8.06
   4  -1  16   13.08    6.55
   4   0 -16    4.67    5.08
   3   0 -16   21.58    6.81
  -3   0  16   28.00    6.02
   2   0 -16    1.64    3.68
  -2   0  16    0.24    2.67
  -1   0  16   18.01    5.35
   0   0  16    2.28    3.53
   1   0  16   15.73    5.37
   2   0  16   -2.54    3.75
  -3   0 -16    1.75    6.68
   4   0  16    0.61    8.35
   4   0  16   13.58    7.14
   4  -1 -16    8.85    5.39
  -3   1  16   37.57    7.03
   3  -1 -16   24.74    7.32
   2  -1 -16   13.15    5.41
  -2   1  16   15.73    4.78
  -1   1  16   81.61    9.71
   1  -1 -16   95.00   11.63
   0   1  16   58.85    8.26
   0  -1 -16   74.10   10.21
   1   1  16    6.73    3.99
  -1  -1 -16   13.30    5.41
  -2  -1 -16   13.21    6.57
   2   1  16    3.31    3.83
   3   1  16   -3.22    9.62
  -3  -1 -16    5.50    5.28
   3   1  16    1.27    4.64
   4   1  16    1.62    8.85
   4   1  16    4.14    4.71
  -4   2  16   18.78    4.69
   4  -2 -16   15.73    5.41
   3  -2 -16   12.36    5.28
  -3   2  16    8.94    3.57
   2  -2 -16   54.51   10.19
  -2   2  16   50.70    8.13
  -1   2  16    2.74    3.37
   1  -2 -16    4.38    4.71
   0  -2 -16   94.80   11.63
   0   2  16  115.33   10.54
   1   2  16    6.59    3.83
  -1  -2 -16    7.41    4.93
   2   2  16    1.51    3.35
  -2  -2 -16    4.89    4.80
  -3  -2 -16    3.20    5.63
   4   2  16   -0.15    9.25
  -4  -2 -16    7.43    5.37
  -5  -2 -16   -1.71    5.04
  -4   3  16    6.53    3.07
   4  -3 -16   10.19    5.17
  -3   3  16   19.52    5.10
   3  -3 -16   16.28    5.74
   2  -3 -16   10.84    5.48
  -2   3  16   18.60    4.89
  -1   3  16  388.34   17.72
   1  -3 -16  401.26   22.43
   0   3  16  113.77    9.44
   0  -3 -16  157.22   14.09
  -1  -3 -16    6.62    4.82
   1   3  16    9.00    4.01
  -2  -3 -16   19.28    7.25
   2   3  16   23.84    5.24
  -3  -3 -16   41.54    9.92
  -4  -3 -16    9.11    5.98
   5   3  16   -0.11    9.07
  -4   4  16    0.39    2.83
   3  -4 -16   36.04    9.03
  -3   4  16   40.27    7.58
   2  -4 -16   -3.57    2.96
  -2   4  16    0.88    2.32
   1  -4 -16   42.55    9.57
  -1   4  16   41.19    7.16
   0   4  16    2.17    2.96
   0  -4 -16    0.04    4.16
   1   4  16   12.18    4.34
  -1  -4 -16    9.57    5.76
   2   4  16   49.27    7.08
  -2  -4 -16   46.18   10.41
  -3  -4 -16    4.78    4.78
  -4  -4 -16    2.56    5.06
  -4   5  16    2.67    2.94
   3  -5 -16   17.90    7.23
  -3   5  16   19.08    5.10
  -2   5  16    8.15    3.59
   2  -5 -16    7.82    4.40
  -1   5  16    1.71    2.89
   1  -5 -16   -0.92    3.13
   0  -5 -16   99.95   13.21
   0   5  16   98.63   10.06
   1   5  16    2.34    2.74
  -1  -5 -16    0.83    4.73
  -2  -5 -16    3.24    5.24
  -3  -5 -16   27.76    8.72
  -4  -5 -16    9.90    5.56
   3  -6 -16   -2.41    3.75
  -3   6  16    8.39    3.99
   2  -6 -16    7.58    4.71
  -2   6  16    4.51    3.15
   1  -6 -16    1.86    4.32
  -1   6  16    1.53    3.05
   0   6  16   10.52    4.08
   0  -6 -16    4.82    5.04
   1   6  16    0.37    2.41
  -1  -6 -16    1.80    4.78
  -2  -6 -16    3.31    5.28
  -3  -6 -16   14.39    6.86
  -4  -6 -16   24.47    8.70
  -3   7  16   -2.45    2.43
   3  -7 -16   10.63    4.62
  -2   7  16   30.89    6.44
   2  -7 -16   36.92    9.33
  -1   7  16    6.53    3.99
   1  -7 -16    1.91    4.08
   0  -7 -16   -2.39    4.12
   0   7  16   -0.88    2.13
   1   7  16   19.48    5.24
  -1  -7 -16   12.95    7.03
  -2  -7 -16   27.98    9.11
  -3  -7 -16   -1.77    4.75
  -4  -7 -16   20.53    8.52
  -2   8  16    5.74    3.13
   2  -8 -16    5.89    5.00
   1  -8 -16   15.45    6.46
  -1   8  16   13.52    4.82
   0  -8 -16   -2.63    3.57
   0   8  16    1.40    3.18
   1   8  16   12.05    4.34
  -1  -8 -16    8.68    6.00
  -2  -8 -16   -2.41    4.38
  -3  -8 -16    3.46    4.95
   2  -9 -16    0.48    3.97
  -2   9  16    8.96    4.03
   1  -9 -16    5.48    5.39
  -1   9  16    9.25    4.91
   0   9  16    4.84    3.48
   0  -9 -16    7.71    6.55
   1   9  16   18.82    5.65
  -1  -9 -16   19.04    8.52
  -2  -9 -16   25.66    9.62
  -3  -9 -16    0.26    5.21
  -1  10  16    8.72    4.01
   1 -10 -16    4.78    5.37
   0  10  16    5.87    4.40
   0 -10 -16    0.94    5.32
   1  10  16    9.92    4.64
  -1 -10 -16   14.46    7.32
  -2 -10 -16    2.17    6.18
   0 -11 -16   27.43    9.27
   0  11  16   27.96    7.23
   1  11  16   11.52    4.93
  -1 -11 -16    2.17    5.65
   1   7 -17    1.75    7.19
   0   7 -17   -3.09    6.11
  -1  -6  17   -2.87    3.94
   1   6 -17    6.29    7.51
   0   6 -17    5.08    7.34
   0  -6  17    8.59    6.05
  -1   6 -17    6.70    7.10
   1  -6  17   -4.10    4.49
   2  -6  17    5.65    6.29
  -2  -5  17   -4.97    3.57
  -1  -5  17   -2.54    3.70
   0   5 -17    5.13    6.66
   0  -5  17   15.36    6.79
  -1   5 -17    9.88    8.02
   1  -5  17   17.57    6.77
  -2   5 -17    3.51    6.84
   2  -5  17   -1.34    5.02
  -3  -4  17   14.50    4.75
  -2  -4  17    3.81    3.79
  -1  -4  17   -1.12    3.59
   0  -4  17   31.07    7.87
   0   4 -17   37.42   11.48
   1  -4  17    7.47    5.41
  -1   4 -17   11.59    8.19
   2  -4  17   12.29    6.18
  -2   4 -17   14.53    8.37
  -3   4 -17   11.02    8.81
  -3  -3  17    1.14    2.96
  -2  -3  17    3.20    3.79
  -1  -3  17   -4.01    2.52
   0  -3  17   22.35    6.99
   1  -3  17    5.32    5.08
  -1   3 -17    1.47    6.24
  -2   3 -17    1.88    6.24
   2  -3  17    0.74    4.60
  -3   3 -17   13.85    8.63
  -3  -2  17    1.03    2.96
  -2  -2  17   15.01    5.32
  -1  -2  17    0.94    3.13
   0  -2  17   11.85    5.59
   1  -2  17   12.64    5.85
  -2   2 -17    9.99    6.77
   2  -2  17    5.83    4.69
  -3   2 -17   14.44    8.83
  -3  -1  17    6.79    3.59
  -2  -1  17   -4.58    2.02
  -1  -1  17    5.81    3.75
   0  -1  17    2.85    4.18
   1  -1  17   60.75    9.33
   2  -1  17   25.44    6.84
  -3   1 -17    2.02    6.49
   4  -1  17   -3.13    3.90
   4  -1  17   18.60   11.35
  -3   0  17    6.16    3.53
  -2   0  17   65.42    9.44
  -1   0  17   64.08    9.09
   0   0  17   11.87    4.91
   1   0  17   72.43    9.51
   2   0  17    2.43    3.86
   3   0  17    0.50    3.55
  -3   0 -17   -3.40    5.35
   4   0  17    5.17    5.50
   4   0  17  -10.10    7.36
   4  -1 -17   -6.73    3.70
   3  -1 -17    5.85    4.25
  -3   1  17   -2.94    2.13
   2  -1 -17    1.95    4.34
  -2   1  17    3.18    2.61
   1  -1 -17   -2.69    3.09
  -1   1  17    1.12    2.43
   0  -1 -17   30.94    8.02
   0   1  17   19.00    5.59
   1   1  17   93.90   10.12
  -1  -1 -17  111.36   12.75
   2   1  17  100.65    9.99
   4   1  17    6.13    4.84
   4   1  17   -3.29    8.04
  -4   2  17    3.77    3.26
   4  -2 -17   -4.18    4.43
  -3   2  17    5.89    3.37
   3  -2 -17    2.67    4.16
  -2   2  17    4.34    2.63
   2  -2 -17   11.85    5.32
   1  -2 -17   32.62    8.11
  -1   2  17   36.74    7.19
   0  -2 -17    4.12    4.47
   0   2  17   -0.88    2.67
  -1  -2 -17  116.10   13.32
   1   2  17  105.08   10.25
  -2  -2 -17   90.64   12.75
   2   2  17   92.48    9.68
  -3  -2 -17   21.34    7.78
  -4  -2 -17    1.40    4.49
  -4   3  17    3.77    3.15
   3  -3 -17    0.09    3.79
  -3   3  17   -0.81    2.59
  -2   3  17   14.13    4.67
   2  -3 -17    7.78    4.54
   1  -3 -17   13.69    5.85
  -1   3  17   14.96    5.08
   0  -3 -17   -0.13    4.05
   0   3  17   -0.61    2.61
  -1  -3 -17    9.86    5.87
   1   3  17   14.15    4.67
   2   3  17   69.80    8.43
  -2  -3 -17   78.61   12.60
  -3  -3 -17   20.64    7.45
  -4  -3 -17    5.59    4.54
  -4   4  17    5.83    3.83
  -3   4  17   44.67    7.89
   3  -4 -17   32.80    8.39
  -2   4  17   26.93    6.07
   2  -4 -17   16.89    5.83
  -1   4  17    5.39    3.22
   1  -4 -17    5.26    4.40
   0  -4 -17    0.66    4.32
   0   4  17   -2.61    2.21
   1   4  17    0.20    2.96
  -1  -4 -17    0.07    4.29
  -2  -4 -17   27.82    8.54
  -3  -4 -17   14.94    6.68
  -4  -4 -17   47.52   10.41
  -3   5  17    4.71    2.72
   3  -5 -17    3.83    4.23
  -2   5  17   34.79    6.86
   2  -5 -17   47.45   10.21
   1  -5 -17   -1.95    3.46
  -1   5  17    2.08    2.85
   0   5  17   80.10    9.53
   1   5  17    0.00    2.48
  -2  -5 -17   -2.21    4.71
  -3  -5 -17   23.77    8.02
  -4  -5 -17   10.32    5.76
  -3   6  17    0.92    3.02
   3  -6 -17    6.53    4.36
   2  -6 -17   48.35   10.69
  -2   6  17   61.34    9.29
   1  -6 -17    9.71    5.87
  -1   6  17    9.11    4.54
   0  -6 -17    8.00    6.07
   0   6  17    9.92    4.03
   1   6  17    3.83    3.11
  -1  -6 -17    2.32    4.45
  -2  -6 -17   14.92    7.43
  -3  -6 -17    2.91    4.62
  -2   7  17   22.02    5.78
   2  -7 -17   25.94    7.54
  -1   7  17   34.94    7.32
   1  -7 -17   34.07    9.27
   0   7  17    8.35    3.83
   0  -7 -17    7.58    6.13
  -1  -7 -17   16.45    7.19
   1   7  17   25.59    5.87
  -2  -7 -17   -4.01    4.67
  -3  -7 -17   11.74    6.73
   2  -8 -17   29.69    9.11
  -2   8  17   47.89    8.50
   1  -8 -17    1.86    4.67
  -1   8  17    3.22    3.88
   0   8  17   43.01    7.97
   0  -8 -17   53.33   11.63
  -1  -8 -17    3.02    4.95
   1   8  17    2.52    3.13
  -2  -8 -17    1.45    5.06
  -3  -8 -17    6.00    5.30
   1  -9 -17  101.39   15.80
  -1   9  17  115.33   12.97
   0  -9 -17   58.85   12.38
   0   9  17   54.14    9.38
  -1  -9 -17   28.53    9.71
   1   9  17   22.30    5.67
  -2  -9 -17    1.51    5.61
   0  10  17   11.46    4.91
   0 -10 -17   19.70    8.13
  -1 -10 -17   28.70    9.79
   1  10  17   35.91    7.51
   1  11  17   13.67    5.54
   0   6 -18   -0.83    6.42
  -1  -5  18   22.96    7.49
   0  -5  18   -0.72    4.95
  -1   5 -18    0.18    5.61
   1  -5  18   -0.77    4.60
   2  -5  18    5.54    5.00
  -2  -4  18   11.28    5.10
  -1  -4  18   -1.64    3.70
   0  -4  18    0.18    4.93
  -1   4 -18   24.49   10.28
   1  -4  18   35.49    8.57
   2  -4  18    0.09    5.04
  -2   4 -18    0.74    6.20
  -2  -3  18    3.53    3.59
  -1  -3  18   -1.80    3.22
   0  -3  18    4.03    5.50
   1  -3  18   27.67    7.91
  -2   3 -18   15.20    9.27
   2  -3  18   16.37    6.09
  -3   3 -18    2.41    6.99
  -3  -2  18    7.10    3.97
  -2  -2  18    7.56    3.79
  -1  -2  18    4.08    4.29
   0  -2  18   -1.42    4.56
   1  -2  18    4.78    4.78
   2  -2  18    7.19    5.15
  -3   2 -18   -1.60    5.04
  -3  -1  18    1.25    3.09
  -2  -1  18    8.87    4.08
  -1  -1  18    8.74    4.34
   0  -1  18   -0.24    3.75
   1  -1  18    0.57    3.90
   2  -1  18   13.41    5.46
  -3   0  18    7.95    3.83
  -2   0  18   -3.51    2.54
  -1   0  18   12.23    4.05
   0   0  18   30.54    6.88
   1   0  18    4.36    4.05
   2   0  18    1.73    3.68
   4   0  18   -3.44    4.78
  -3   1  18   -1.95    2.37
  -2   1  18    1.71    2.26
  -1   1  18   20.16    5.85
   0   1  18   11.13    4.80
   1   1  18    2.21    3.75
   2   1  18   19.72    5.65
  -3   2  18    7.36    3.94
   3  -2 -18   12.23    5.67
  -2   2  18    3.61    2.85
   2  -2 -18   -2.78    3.11
   1  -2 -18    3.55    5.00
  -1   2  18    1.51    3.26
   0  -2 -18    0.74    4.25
   0   2  18    3.11    3.48
   1   2  18   10.80    4.58
  -1  -2 -18    6.75    5.43
  -2  -2 -18   51.42   10.91
   2   2  18   59.09    8.43
  -3   3  18   17.40    4.97
   3  -3 -18   13.50    5.15
  -2   3  18    3.57    2.61
   2  -3 -18    2.65    3.83
   1  -3 -18    5.04    4.38
  -1   3  18   11.66    4.47
   0   3  18   30.94    6.77
   0  -3 -18   31.44    8.59
   1   3  18    0.35    2.59
  -1  -3 -18    0.24    5.50
  -2  -3 -18    2.26    5.32
  -3  -3 -18   10.19    6.29
  -4  -3 -18    2.89    5.15
   3  -4 -18   14.44    5.76
  -3   4  18   15.31    4.69
  -2   4  18   15.58    4.56
   2  -4 -18   14.72    6.46
   1  -4 -18   71.53   12.07
  -1   4  18   60.34    8.96
   0  -4 -18   -4.23    3.66
   0   4  18    2.04    3.05
  -1  -4 -18    6.13    5.35
   1   4  18    2.72    3.15
  -2  -4 -18   11.63    6.29
  -3  -4 -18   20.38    7.49
  -4  -4 -18   -2.87    4.25
   3  -5 -18    7.76    5.00
  -3   5  18   12.40    4.58
  -2   5  18   24.28    6.02
   2  -5 -18   28.22    8.37
   1  -5 -18    0.00    3.90
  -1   5  18   -0.13    2.72
   0   5  18    9.44    3.92
   0  -5 -18    3.86    5.19
   1   5  18    5.00    3.40
  -1  -5 -18    7.80    5.67
  -2  -5 -18    0.53    4.54
  -3  -5 -18    0.42    4.18
   2  -6 -18   19.85    6.59
  -2   6  18   10.74    4.10
  -1   6  18    8.54    4.23
   1  -6 -18    8.15    5.32
   0  -6 -18   -1.49    3.77
   0   6  18    0.37    2.72
  -1  -6 -18    3.31    5.19
   1   6  18    2.61    3.29
  -2  -6 -18    6.99    6.09
  -3  -6 -18   17.18    7.01
  -2   7  18    4.54    3.00
   2  -7 -18    9.00    4.95
   1  -7 -18    9.29    5.50
  -1   7  18   14.57    5.76
   0  -7 -18   21.21    7.62
   0   7  18   19.30    5.59
  -1  -7 -18    2.98    4.86
   1   7  18    2.85    3.29
  -2  -7 -18   -1.23    4.95
  -3  -7 -18   18.53    7.38
   1  -8 -18   14.15    5.72
  -1   8  18   15.36    5.32
   0   8  18   15.88    5.15
   0  -8 -18   16.78    6.84
   1   8  18    0.18    3.13
  -1  -8 -18    0.48    4.38
  -2  -8 -18    2.43    4.95
   0   9  18   12.23    4.86
   0  -9 -18    8.22    6.16
  -1  -9 -18    0.46    5.65
   1   9  18    4.34    3.72
   0  10  18   -4.25    3.42
   1  10  18    5.26    4.23
   0  -4  19    7.78    6.07
   1  -4  19    2.30    5.52
   2  -4  19   12.79    6.95
  -2   4 -19    4.32    6.55
  -1  -3  19   19.21    5.67
   0  -3  19    3.64    4.73
   1  -3  19   -0.33    4.73
   2  -3  19    2.23    5.15
  -2  -2  19    9.75    4.47
  -1  -2  19   20.31    5.26
   0  -2  19   -4.10    4.10
   1  -2  19    2.26    4.58
   2  -2  19    1.03    3.97
  -2  -1  19    4.45    3.42
  -1  -1  19    3.18    3.11
   0  -1  19   18.45    6.29
   1  -1  19    3.97    5.08
   2  -1  19   32.75    7.71
  -2   0  19    7.36    3.22
  -1   0  19    3.15    3.75
   0   0  19   13.96    5.63
   1   0  19   44.12    8.81
   2   0  19   17.59    5.94
  -3   1  19    6.09    3.61
  -2   1  19   -0.79    2.69
  -1   1  19    1.82    3.83
   0   1  19   -1.77    3.15
   1   1  19    3.02    3.97
   2   1  19   13.80    5.04
  -3   2  19   13.69    4.12
   3  -2 -19   14.59    5.21
   2  -2 -19    2.37    4.10
  -2   2  19    5.56    3.66
  -1   2  19    8.54    4.40
   1  -2 -19    5.74    5.19
   0  -2 -19   14.31    6.42
   0   2  19   13.41    5.13
   1   2  19   28.37    6.66
   3  -3 -19    2.74    3.83
  -2   3  19   12.75    4.29
   2  -3 -19    2.87    4.18
   1  -3 -19   -1.88    4.25
  -1   3  19    1.84    3.46
   0  -3 -19   19.15    7.10
   0   3  19   19.43    5.48
   1   3  19   22.43    5.50
  -1  -3 -19   27.23    8.39
  -2  -3 -19    5.06    5.39
  -3  -3 -19    0.20    4.43
  -2   4  19   35.97    6.70
   2  -4 -19   27.23    8.02
   1  -4 -19   -2.17    4.01
  -1   4  19   -0.07    3.57
   0   4  19   45.20    7.91
   0  -4 -19   32.97    8.94
   1   4  19   29.66    6.29
  -1  -4 -19   28.37    8.59
  -2  -4 -19   24.21    8.48
  -3  -4 -19    5.39    4.60
   2  -5 -19   -0.13    3.86
  -2   5  19   -3.97    2.59
   1  -5 -19    2.76    4.80
  -1   5  19    8.50    4.25
   0   5  19   94.23   10.98
   0  -5 -19  100.98   14.66
  -1  -5 -19   20.46    7.76
   1   5  19   27.34    6.09
  -2  -5 -19   31.61    9.38
  -3  -5 -19   10.91    6.53
   2  -6 -19   13.63    5.98
  -2   6  19   19.08    5.46
  -1   6  19    0.00    3.05
   1  -6 -19    6.42    5.61
   0  -6 -19    3.53    5.52
   0   6  19    2.89    3.53
  -1  -6 -19    0.46    4.86
   1   6  19    3.88    3.57
  -2  -6 -19    5.98    5.52
  -3  -6 -19   15.53    7.23
  -1   7  19   41.41    8.13
   1  -7 -19   58.63   11.55
   0  -7 -19   -5.28    3.79
   0   7  19    7.82    4.08
   1   7  19    8.92    4.18
  -1  -7 -19    8.11    5.56
  -2  -7 -19    5.35    6.07
   0  -8 -19    4.36    5.02
   0   8  19    5.17    3.79
  -1  -8 -19    4.84    5.46
   1   8  19    7.14    3.79
   0   9  19   52.25    9.44
   1   9  19    2.04    4.05
   1  -3  20    2.50    5.19
   0  -2  20   -0.18    4.32
   1  -2  20    2.23    4.69
   2  -2  20   -1.01    4.51
  -1  -1  20   -5.10    2.72
   0  -1  20    3.94    4.82
   1  -1  20    7.71    5.24
   2  -1  20    8.17    5.02
  -2   0  20    3.11    3.20
  -1   0  20    5.74    4.60
   0   0  20   -1.69    3.88
   1   0  20   24.84    6.92
  -2   1  20    1.07    2.74
  -1   1  20   17.33    5.83
   0   1  20   -0.72    3.75
   1   1  20    3.68    4.16
  -2   2  20   -0.24    2.91
  -1   2  20    6.84    4.47
   0   2  20    3.48    3.88
   1   2  20    5.52    4.21
   2  -3 -20    4.93    4.97
  -2   3  20   12.25    3.92
  -1   3  20    9.88    4.62
   1  -3 -20   15.53    6.64
   0   3  20   43.91    8.30
   0  -3 -20   41.74    9.88
   1   3  20    6.42    3.92
  -1  -3 -20    4.25    5.10
  -2  -3 -20   -1.71    4.36
   2  -4 -20   19.94    6.90
  -1   4  20   -0.22    3.13
   1  -4 -20   -3.94    3.77
   0  -4 -20   -3.07    4.18
   0   4  20    1.03    3.15
  -1  -4 -20    4.64    5.26
   1   4  20    3.51    3.46
  -2  -4 -20    4.78    5.15
  -3  -4 -20    7.12    5.10
   2  -5 -20    9.66    5.19
  -1   5  20    4.97    3.51
   1  -5 -20    2.19    4.18
   0  -5 -20    7.78    5.76
   0   5  20    4.58    3.86
  -1  -5 -20   15.84    7.38
   1   5  20   16.02    5.54
  -2  -5 -20   22.41    8.37
   1  -6 -20   42.07   10.21
  -1   6  20   55.85    9.07
   0  -6 -20    4.51    4.84
   0   6  20    3.94    3.75
  -1  -6 -20    5.94    5.24
   1   6  20    1.51    3.86
  -2  -6 -20    1.34    5.06
   0   7  20   -0.74    2.76
   0  -7 -20   -0.77    4.56
  -1  -7 -20   14.24    7.25
   1   7  20   17.35    5.67
   1   8  20   -1.29    3.00
   1  -1  21   -4.84    4.14
   0   0  21   11.74    5.21
   1   0  21    4.43    4.56
   0   1  21   23.22    6.77
   1   1  21    0.31    3.94
  -1   2  21    1.99    3.77
   0   2  21    9.66    4.84
   1   2  21   10.56    4.84
   2  -3 -21   27.28    7.43
  -1   3  21    3.81    3.42
   1  -3 -21   -4.14    4.18
   0   3  21   56.09    9.33
   1   3  21   39.50    7.95
   1  -4 -21    2.23    4.91
   0  -4 -21    5.46    5.67
   0   4  21   10.82    4.78
   1   4  21    1.51    3.59
  -1  -4 -21   -1.53    4.71
  -2  -4 -21   -7.30    5.46
   1  -5 -21    4.47    4.84
   0   5  21   10.38    4.08
   0  -5 -21   12.79    6.53
   1   5  21   94.43   11.44
  -1  -5 -21  129.70   17.02
  -2  -5 -21   13.43    6.38
   0   6  21    5.56    3.97
   0  -6 -21   -1.45    4.23
   1   6  21    4.80    3.64
  -1  -6 -21   -0.35    5.15
   1   7  21    3.33    3.29
   1   2  22   -2.30    3.72
   1   3  22   -0.79    3.44
   1  -4 -22   23.99    7.78
   0  -4 -22   -0.42    5.17
   1   4  22   12.58    4.01
  -1  -4 -22    3.13    5.50
   0  -5 -22   -4.89    4.93
   0   0   0    0.00    0.00
;
_shelx_hkl_checksum     79172
_shelx_res_file
;
TITL (1) in P-1
CELL 0.71073   5.1543  11.1242  17.2557  79.096  87.126  85.030
ZERR   2   0.0032   0.0069   0.0105   0.010   0.010   0.012
LATT 1
SFAC C  H  N  O  S
UNIT 36 44 4 8 4
L.S. 10
ACTA 50
BOND $H
FMAP 2
PLAN 20
HTAB O1A N1B
EQIV $1 x+2, y-1, z-1
HTAB O3A N2B_$1
EQIV $2 -x+2, -y, -z+1
HTAB C9B O4A_$2
HTAB
DFIX 0.85 0.01   O1A H1A O3A H3A
CONF
TEMP 24
WGHT    0.062300
FVAR       1.00124
S1A   5    1.045154   -0.048037    0.292036    11.00000    0.06053    0.08765 =
         0.08451   -0.04561   -0.01811    0.01482
S2A   5    0.876358    0.026123    0.187715    11.00000    0.07794    0.05724 =
         0.06851   -0.02064    0.00263    0.00083
O1A   4    0.723708    0.238023    0.519138    11.00000    0.08074    0.09352 =
         0.06248   -0.03496   -0.01018    0.02901
H1A   2    0.627188    0.291520    0.538795    11.00000    0.10481
O2A   4    0.410071    0.268921    0.433140    11.00000    0.08100    0.10388 =
         0.08608   -0.04111   -0.02532    0.02572
O3A   4    1.488190   -0.168858   -0.027413    11.00000    0.09118    0.06575 =
         0.06400   -0.01852    0.01067    0.01443
H3A   2    1.595793   -0.222393   -0.044660    11.00000    0.12703
O4A   4    1.409865   -0.329785    0.065964    11.00000    0.09357    0.06185 =
         0.06915   -0.00484   -0.00733    0.02520
C1A   1    0.611893    0.216963    0.457111    11.00000    0.07311    0.06397 =
         0.05460   -0.01729    0.00116    0.00764
C2A   1    0.774722    0.120546    0.420958    11.00000    0.07896    0.08693 =
         0.08059   -0.04407   -0.01097    0.01426
AFIX  23
H2AA  2    0.904361    0.160384    0.384582    11.00000   -1.20000
H2AB  2    0.866275    0.064278    0.462481    11.00000   -1.20000
AFIX   0
C3A   1    0.619277    0.049235    0.378095    11.00000    0.07492    0.08518 =
         0.06312   -0.02483   -0.00151    0.00716
AFIX  23
H3AA  2    0.565766    0.100706    0.328742    11.00000   -1.20000
H3AB  2    0.462986    0.027611    0.409496    11.00000   -1.20000
AFIX   0
C4A   1    0.767504   -0.067483    0.360519    11.00000    0.09384    0.06543 =
         0.06293   -0.01970   -0.00966    0.00575
AFIX  23
H4AA  2    0.646358   -0.114465    0.339775    11.00000   -1.20000
H4AB  2    0.827443   -0.116202    0.410012    11.00000   -1.20000
AFIX   0
C5A   1    0.768383   -0.106147    0.155739    11.00000    0.06277    0.06582 =
         0.06156   -0.02071   -0.00259   -0.00316
AFIX  23
H5AA  2    0.660805   -0.149458    0.197843    11.00000   -1.20000
H5AB  2    0.659427   -0.077715    0.110643    11.00000   -1.20000
AFIX   0
C6A   1    0.984394   -0.196554    0.133027    11.00000    0.06747    0.05269 =
         0.05737   -0.01540   -0.00420   -0.00102
AFIX  23
H6AA  2    1.102910   -0.220461    0.176180    11.00000   -1.20000
H6AB  2    0.908808   -0.269787    0.124709    11.00000   -1.20000
AFIX   0
C7A   1    1.135079   -0.143150    0.059298    11.00000    0.05911    0.05460 =
         0.05039   -0.01143   -0.00960    0.00956
AFIX  23
H7AA  2    1.015433   -0.121093    0.016337    11.00000   -1.20000
H7AB  2    1.203633   -0.068177    0.067474    11.00000   -1.20000
AFIX   0
C8A   1    1.356160   -0.225675    0.034663    11.00000    0.06170    0.05891 =
         0.04629   -0.01833   -0.01434    0.00861
N1B   3    0.461938    0.382989    0.607317    11.00000    0.06969    0.06643 =
         0.05526   -0.02082    0.00176    0.00617
N2B   3   -0.200073    0.697920    0.890242    11.00000    0.07286    0.05460 =
         0.05860   -0.01643    0.00962   -0.00034
C1B   1    0.249570    0.456469    0.589745    11.00000    0.07572    0.10059 =
         0.05142   -0.02785   -0.01203    0.01736
AFIX  43
H1B   2    0.186010    0.465208    0.539321    11.00000   -1.20000
AFIX   0
C2B   1    0.116268    0.521345    0.642619    11.00000    0.06319    0.08126 =
         0.05197   -0.01913   -0.00944    0.01744
AFIX  43
H2B   2   -0.030678    0.573162    0.626957    11.00000   -1.20000
AFIX   0
C3B   1    0.201598    0.508985    0.718265    11.00000    0.05330    0.04527 =
         0.04559   -0.00891   -0.00011   -0.00072
C4B   1    0.424662    0.431413    0.736787    11.00000    0.06517    0.05584 =
         0.04826   -0.01249   -0.00592    0.01053
AFIX  43
H4B   2    0.491925    0.420150    0.786890    11.00000   -1.20000
AFIX   0
C5B   1    0.545538    0.371243    0.680257    11.00000    0.06868    0.06021 =
         0.05824   -0.01361   -0.00468    0.01486
AFIX  43
H5B   2    0.694170    0.319432    0.693925    11.00000   -1.20000
AFIX   0
C6B   1   -0.272992    0.717447    0.815506    11.00000    0.06742    0.06302 =
         0.06456   -0.01584   -0.00043    0.01151
AFIX  43
H6B   2   -0.415207    0.773267    0.801241    11.00000   -1.20000
AFIX   0
C7B   1   -0.150127    0.659849    0.758348    11.00000    0.05789    0.06416 =
         0.05079   -0.01399   -0.00471    0.00782
AFIX  43
H7B   2   -0.209332    0.676726    0.707093    11.00000   -1.20000
AFIX   0
C8B   1    0.063864    0.575975    0.777911    11.00000    0.05216    0.04147 =
         0.04915   -0.00917    0.00215   -0.00213
C9B   1    0.140431    0.556746    0.855567    11.00000    0.07147    0.04983 =
         0.05040   -0.01028   -0.00697    0.00804
AFIX  43
H9B   2    0.282731    0.501906    0.871493    11.00000   -1.20000
AFIX   0
C10B  1    0.006335    0.618640    0.909222    11.00000    0.08603    0.05765 =
         0.04603   -0.01291   -0.00183    0.00216
AFIX  43
H10B  2    0.062194    0.604497    0.960809    11.00000   -1.20000
AFIX   0
HKLF 4
REM  (1) in P-1
REM R1 =  0.0482 for    2376 Fo > 4sig(Fo)  and  0.0903 for all    4185 data
REM    243 parameters refined using      2 restraints
END
WGHT      0.0617      0.0000
REM Instructions for potential hydrogen bonds
HTAB O1A N1B
HTAB O3A N2B_$1
HTAB C6A S1A
EQIV $3 -x, -y+1, -z+1
HTAB C2B O2A_$3
HTAB C4B O4A_$2
HTAB C7B O2A_$3
HTAB C9B O4A_$2
REM Highest difference peak  0.256,  deepest hole -0.162,  1-sigma level  0.046
Q1    1   0.9679  0.0134  0.2406  11.00000  0.05    0.24
Q2    1   0.7871  0.0962  0.3666  11.00000  0.05    0.22
Q3    1   1.1825 -0.0224  0.2584  11.00000  0.05    0.22
Q4    1   0.7234  0.0005  0.2201  11.00000  0.05    0.21
Q5    1   0.4438  0.2542  0.4581  11.00000  0.05    0.19
Q6    1   1.0815 -0.1245  0.2672  11.00000  0.05    0.19
Q7    1   0.5299  0.2941  0.4220  11.00000  0.05    0.18
Q8    1   1.0769  0.0220  0.1585  11.00000  0.05    0.18
Q9    1   0.6602  0.1569  0.3640  11.00000  0.05    0.18
Q10   1   0.0911  0.5205  0.7527  11.00000  0.05    0.18
Q11   1   0.1119  0.5078  0.6909  11.00000  0.05    0.18
Q12   1   0.8765 -0.0473  0.1673  11.00000  0.05    0.18
Q13   1   0.2864  0.4656  0.7315  11.00000  0.05    0.17
Q14   1   0.6469  0.2020  0.5020  11.00000  0.05    0.17
Q15   1   0.0074  0.5241  0.6390  11.00000  0.05    0.16
Q16   1   0.1360  0.5595  0.8079  11.00000  0.05    0.16
Q17   1   1.3402 -0.3089  0.0391  11.00000  0.05    0.16
Q18   1   0.9857  0.0968  0.4203  11.00000  0.05    0.16
Q19   1  -0.2547  0.6980  0.8674  11.00000  0.05    0.15
Q20   1   0.3777  0.2421  0.4042  11.00000  0.05    0.15
;
_shelx_res_checksum     53205
_shelxl_version_number         .2013
data_global
_journal_date_recd_electronic     2014-07-24
_journal_date_accepted     2014-08-14
_journal_name_full     'Acta Crystallographica, Section E'
_journal_year     2014
_journal_volume     70
_journal_issue      9
_journal_page_first     157
_journal_page_last     160
_journal_paper_category     GO
_journal_paper_doi     10.1107/S1600536814018558
_journal_coeditor_code     WM5041
_publ_contact_author_name     "Ana Mar\'ia Atria"
_publ_contact_author_address
;
Facultad de Ciencias Qu\'imicas y Farmac\'euticas
Universidad de Chile
Casilla 233
Santiago
Chile
;
_publ_contact_author_email     'aatria@ciq.uchile.cl'
_publ_contact_author_fax     .
_publ_contact_author_phone     .
_publ_section_title
;
Crystal structure of 4,4'-(disulfanediyl)dibutanoic acid--4,4'-bipyridine (1/1)
;
loop_
    _publ_author_name
    _publ_author_footnote
    _publ_author_address
    ' Atria, Ana Mar\'ia ' .
;
Facultad de Ciencias Qu\'imicas y Farmac\'euticas
Universidad de Chile
Casilla 233
Santiago
Chile
;
    'Garland, Maria Teresa' .
;
Departamento de F\'isica
Facultad de Ciencias F\'isicas y Matem\'aticas
Universidad de Chile
Santiago de Chile, Chile
;
    'Baggio, Ricardo' .
;
Departamento de F\'isica, Centro At\'omico Constituyentes
Comisi\'on Nacional de Energ\'ia At\'omica
Buenos Aires, Argentina
;
_publ_section_synopsis
;
;
