# Supplementary material for: Crystal structure of 4,4′-(disulfanediyl)dibutanoic acid–4,4′-bipyridine (1/1)
Source: Acta Crystallogr Sect E Struct Rep Online. 2014 Aug 30;70(Pt 9):157–60. doi: 10.1107/S1600536814018558 (PMC4186179; doi:10.1107/S1600536814018558)
Supplement: Supplementary file 2 [file e-70-00157-Isup2.hkl]

#
# h,k,l, Fc-squared, Fo-squared, sigma(Fo-squared), status flag
#
data_I
_shelx_title ' (1) in P-1'
_shelx_refln_list_code          4
_shelx_F_calc_maximum      140.47
_exptl_crystal_F_000       416.00
_reflns_d_resolution_high  0.7618

loop_
 _space_group_symop_operation_xyz
 'x, y, z'
 '-x, -y, -z'

_cell_length_a     5.1543
_cell_length_b    11.1242
_cell_length_c    17.2557
_cell_angle_alpha  79.096
_cell_angle_beta   87.126
_cell_angle_gamma  85.030

_shelx_F_squared_multiplier     1.000

loop_
 _refln_index_h
 _refln_index_k
 _refln_index_l
 _refln_F_squared_calc
 _refln_F_squared_meas
 _refln_F_squared_sigma
 _refln_observed_status
   1   0   0        391.97        392.92         7.81 o
   2   0   0        178.60        170.64         6.65 o
   3   0   0        120.67        117.26         3.59 o
   4   0   0          1.22         -1.18         2.58 o
   5   0   0          7.23          4.95         4.35 o
   6   0   0          3.10          2.49         3.46 o
  -6   1   0          0.11          1.06         3.07 o
  -5   1   0          0.03          0.11         3.16 o
  -4   1   0         67.21         46.16        14.38 o
  -3   1   0         18.17         13.85         1.84 o
  -2   1   0         34.22         28.50         3.41 o
  -1   1   0        429.06        481.49        13.28 o
   0   1   0        191.03        196.79         3.08 o
   1   1   0       1457.44       1541.15        12.41 o
   2   1   0         10.79          9.20         1.01 o
   3   1   0        401.03        415.77        17.71 o
   4   1   0         20.54         20.36         5.27 o
   5   1   0          6.21          2.97         4.24 o
   6   1   0          0.29          4.39         4.04 o
  -6   2   0          1.27          2.17         3.48 o
  -5   2   0          4.12          4.28         3.78 o
  -4   2   0          6.16          1.85         2.45 o
  -3   2   0        276.30        272.14        16.48 o
  -2   2   0          2.03          1.70         0.83 o
  -1   2   0       1634.64       1823.42        19.80 o
   0   2   0        503.85        524.55         5.72 o
   1   2   0       8444.89       8761.72        93.49 o
   2   2   0        282.41        261.02         9.69 o
   3   2   0         14.89         23.14         4.87 o
   4   2   0         25.31         20.91         5.59 o
   5   2   0          9.14          5.85         4.56 o
   6   2   0          2.97          4.66         4.47 o
  -6   3   0          3.71          3.32         3.69 o
  -5   3   0          2.65          3.78         3.73 o
  -4   3   0         95.66         89.77         8.98 o
  -3   3   0        353.50        360.82        18.97 o
  -2   3   0        327.83        335.85         6.68 o
  -1   3   0          3.05          4.79         1.00 o
   0   3   0        380.27        434.05         7.68 o
   1   3   0        206.32        209.91         4.45 o
   2   3   0       1970.17       2042.71        54.74 o
   3   3   0        330.99        335.56        13.08 o
   4   3   0          1.09          0.21         3.02 o
   5   3   0          0.08          1.43         3.37 o
   6   3   0          0.34          3.05         6.28 o
  -6   4   0          8.31          6.94         4.21 o
  -5   4   0         34.58         17.57        13.48 o
  -4   4   0        144.14        157.50        10.21 o
  -3   4   0         44.47         45.02         3.31 o
  -2   4   0         85.57         87.34         3.70 o
  -1   4   0        706.84        792.63        10.52 o
   0   4   0        304.02        295.97         5.63 o
   1   4   0          2.70          2.86         1.13 o
   2   4   0        437.92        442.13         7.82 o
   3   4   0        327.71        354.21        13.62 o
   4   4   0          9.60         15.90         5.08 o
   5   4   0          4.84          6.71         3.95 o
   6   4   0          0.02          3.72         3.97 o
  -6   5   0          0.69          5.20         5.27 o
  -5   5   0          1.93          1.79         3.78 o
  -4   5   0        177.83        199.68        11.53 o
  -3   5   0         23.07         26.11         2.79 o
  -2   5   0         33.39         35.65         2.85 o
  -1   5   0        153.84        154.08         4.94 o
   0   5   0         53.22         54.13         3.02 o
   1   5   0        192.19        189.85         5.32 o
   2   5   0       2849.28       3010.58        25.33 o
   3   5   0        231.25        241.57        16.19 o
   4   5   0         13.70          7.44         4.10 o
   5   5   0         17.12         17.17         5.56 o
   6   5   0          3.12         12.56         5.77 o
  -5   6   0         25.93         21.77         5.49 o
  -4   6   0         77.02         69.41         8.02 o
  -3   6   0        404.66        400.50         9.25 o
  -2   6   0         46.59         36.13         3.04 o
  -1   6   0        286.21        276.19         7.12 o
   0   6   0          0.11         -0.05         1.29 o
   1   6   0        604.95        624.51        10.55 o
   2   6   0          0.32          0.77         1.26 o
   3   6   0         25.66         23.53         7.03 o
   4   6   0          0.76          1.30         3.03 o
   5   6   0          0.46         -0.50         3.13 o
   6   6   0          6.78         11.25         6.60 o
  -5   7   0          9.18          9.23         3.03 o
  -4   7   0         10.03         10.07         2.84 o
  -3   7   0        497.00        530.05        12.76 o
  -2   7   0         92.12         86.96         5.25 o
  -1   7   0         30.29         29.19         3.10 o
   0   7   0          8.83          7.03         1.84 o
   1   7   0        124.01        125.91         5.19 o
   2   7   0         17.18         13.43         2.37 o
   3   7   0         18.42         24.87         5.48 o
   4   7   0          3.72          3.47         3.76 o
   5   7   0          6.57         13.21         4.85 o
   6   7   0          2.04          3.76         4.70 o
  -4   8   0         13.19         13.70         3.70 o
  -3   8   0         54.40         49.11         6.05 o
  -2   8   0        546.96        546.74        13.09 o
  -1   8   0         29.95         26.89         3.33 o
   0   8   0         23.98         22.85         3.93 o
   1   8   0          3.12          6.74         2.36 o
   2   8   0        118.55         91.58        13.83 o
   3   8   0          0.70          0.95         0.89 o
   4   8   0          4.52          6.77         4.09 o
   5   8   0          0.30         -2.91         2.91 o
  -4   9   0         18.52         18.12         4.25 o
  -3   9   0          7.58         10.86         4.33 o
  -2   9   0        252.14        277.90        12.05 o
  -1   9   0        210.61        221.29        10.53 o
   0   9   0          6.80          5.50         2.74 o
   1   9   0         98.09         96.42         7.59 o
   2   9   0          6.50          3.74         4.45 o
   3   9   0          1.98          0.96         2.34 o
   4   9   0         22.62         22.36         4.42 o
   5   9   0          0.65         -0.33         4.16 o
  -3  10   0          8.46          3.96         3.60 o
  -2  10   0         20.50         25.69         5.04 o
  -1  10   0        107.45        106.26        13.02 o
   0  10   0         16.86         19.39         4.24 o
   1  10   0         53.82         58.05         6.76 o
   2  10   0          0.07          0.79         2.27 o
   3  10   0         12.22         10.31         3.35 o
   4  10   0         19.27         18.04         3.93 o
  -3  11   0         11.89         21.36         5.75 o
  -2  11   0          5.33          6.86         4.04 o
  -1  11   0         27.20         36.88         9.59 o
   0  11   0         29.52         25.21         5.18 o
   1  11   0          1.14          0.84         2.38 o
   2  11   0          6.09          7.47         3.41 o
   3  11   0          0.87          1.23         1.40 o
   4  11   0          0.38          0.20         0.76 o
  -2  12   0         21.83         17.57         5.97 o
  -1  12   0          3.30          2.33         4.00 o
   0  12   0         14.94         21.55         5.22 o
   1  12   0          6.82          8.05         3.38 o
   2  12   0          6.11          4.47         3.06 o
   3  12   0          0.00          3.21         6.04 o
  -1  13   0         21.27         19.32         6.07 o
   0  13   0          5.97          4.22         3.56 o
   1  13   0          2.41          4.24         2.93 o
   2  13   0          0.12         -2.37         2.37 o
  -1 -14   1          9.47         20.81         9.07 o
  -2 -13   1          1.57          3.28         2.80 o
  -1 -13   1         12.85         10.63         3.49 o
   0 -13   1          9.73         12.57         4.62 o
   1 -13   1          0.00         -1.38         2.88 o
  -3 -12   1          0.06          0.90         5.47 o
  -2 -12   1          6.96          7.89         3.18 o
  -1 -12   1          0.30          2.11         2.73 o
   0 -12   1         15.12         17.71         4.67 o
   1 -12   1          0.83          0.59         3.04 o
   2 -12   1          0.95          0.63         0.94 o
  -4 -11   1          0.01         -3.14         5.47 o
  -3 -11   1          0.18         -4.44         4.44 o
  -2 -11   1          3.55          1.37         2.64 o
  -1 -11   1          0.22          0.00         2.36 o
   0 -11   1         19.33         27.74         5.35 o
   1 -11   1         23.55         27.62         5.55 o
   2 -11   1          0.37         -2.38         2.65 o
   3 -11   1          0.98          0.20         1.72 o
  -4 -10   1          0.05         -2.49         5.42 o
  -3 -10   1          0.43          6.49         6.77 o
  -2 -10   1          0.42         -0.58         2.04 o
  -1 -10   1         45.32         36.77         5.54 o
   0 -10   1         43.93         41.79         5.99 o
   1 -10   1         41.34         33.69         5.78 o
   2 -10   1          0.01          0.78         2.56 o
   3 -10   1          1.49          0.80         1.33 o
  -5  -9   1          3.35         10.06         7.39 o
  -4  -9   1         31.73         21.66        10.92 o
  -3  -9   1         10.28         14.60         8.88 o
  -2  -9   1          0.23          1.09         2.03 o
  -1  -9   1          9.25          8.91         2.90 o
   0  -9   1         74.84         76.00         8.70 o
   1  -9   1          1.59          1.37         2.45 o
   2  -9   1          0.29         -2.16         2.20 o
   3  -9   1          2.53          1.51         2.87 o
   4  -9   1          6.82          6.60         2.56 o
  -5  -8   1          1.40          2.33         6.82 o
  -4  -8   1          3.68          2.62         7.54 o
  -3  -8   1         49.34         37.42        11.74 o
  -2  -8   1         18.76         15.40         3.55 o
  -1  -8   1         40.04         35.63         4.74 o
   0  -8   1          1.60          0.39         1.72 o
   1  -8   1         49.38         53.44         7.24 o
   2  -8   1          7.88         13.05         3.72 o
   3  -8   1          0.76          1.29         2.46 o
   4  -8   1          1.11         -1.93         5.07 o
  -6  -7   1          0.08          5.25         5.29 o
  -5  -7   1          6.67         10.99         4.91 o
  -4  -7   1         75.79         79.41         9.07 o
  -3  -7   1        731.65        766.04        21.43 o
  -2  -7   1        138.19        114.18         5.62 o
  -1  -7   1         44.65         39.90         4.58 o
   0  -7   1        415.36        429.84        12.59 o
   1  -7   1         28.62         27.11         4.14 o
   2  -7   1         31.93         28.34        10.67 o
   3  -7   1         23.43         19.99         4.01 o
   4  -7   1         10.96         20.83         9.03 o
   5  -7   1         12.69         12.31         3.50 o
  -6  -6   1          0.08          2.55         5.07 o
  -5  -6   1          0.00          2.49         3.70 o
  -4  -6   1         66.52         71.85         8.49 o
  -3  -6   1         86.52        104.30         9.72 o
  -2  -6   1          1.31         -0.58         1.22 o
  -1  -6   1         82.69         78.59         3.84 o
   0  -6   1         99.45         80.13         3.62 o
   1  -6   1        385.90        389.75         8.32 o
   2  -6   1         15.45         12.59         2.36 o
   3  -6   1          5.73          4.78         1.95 o
   4  -6   1          6.39          7.90         4.10 o
   5  -6   1          0.02          0.13         1.72 o
  -6  -5   1          2.30          5.29         4.90 o
  -5  -5   1          8.22          4.04         4.01 o
  -4  -5   1         93.97         89.82        27.19 o
  -3  -5   1        298.98        324.95        13.40 o
  -2  -5   1         17.12         20.62         4.20 o
  -1  -5   1          0.02          0.77         1.05 o
   0  -5   1        189.39        208.62         5.81 o
   1  -5   1         84.72         92.15         4.12 o
   2  -5   1          1.21          3.46         1.55 o
   3  -5   1         21.36         17.52         2.81 o
   4  -5   1         33.32         20.38         6.20 o
   5  -5   1          6.86          4.67         5.70 o
   6  -5   1          0.85          1.97         4.63 o
  -6  -4   1          5.55          8.09         4.91 o
  -5  -4   1          8.86          6.38         3.79 o
  -4  -4   1          4.25          4.89         3.66 o
  -3  -4   1        176.40        156.41         9.37 o
  -2  -4   1       1108.18       1137.60        16.79 o
  -1  -4   1        837.33        824.89        22.79 o
   0  -4   1        357.94        359.28         5.94 o
   1  -4   1          8.75          6.37         1.45 o
   2  -4   1         84.01         94.87         4.20 o
   3  -4   1        104.21        109.81         5.04 o
   4  -4   1         55.58         52.08         7.09 o
   5  -4   1         32.85         13.72        14.09 o
   6  -4   1          0.03         -1.17         2.98 o
  -6  -3   1          1.37          6.59         5.07 o
  -5  -3   1         10.63         15.23         5.52 o
  -4  -3   1        147.39        174.21        11.23 o
  -3  -3   1         75.43         72.84         7.06 o
  -2  -3   1         28.22         21.59         2.09 o
  -1  -3   1       7135.15       7802.51        66.33 o
   0  -3   1        360.61        353.45         5.14 o
   1  -3   1         17.01         18.74         1.83 o
   2  -3   1       1039.73       1137.34        13.73 o
   3  -3   1         27.63         25.94         2.87 o
   4  -3   1        114.21        136.81         9.45 o
   5  -3   1         51.14         27.30        18.31 o
   6  -3   1          0.11         -0.37         2.91 o
  -6  -2   1          0.00         -0.01         3.71 o
  -5  -2   1          2.97          3.55         4.32 o
  -4  -2   1          1.64          1.15         3.06 o
  -3  -2   1        130.93        114.43        16.09 o
  -2  -2   1         19.91         24.73         2.73 o
  -1  -2   1      19552.74      21235.37       179.87 o
   0  -2   1       2711.96       2729.05        22.30 o
   1  -2   1        143.03        126.82         3.41 o
   2  -2   1          0.37         -0.25         0.50 o
   3  -2   1          6.13          5.30         1.53 o
   4  -2   1        280.10        301.22        28.02 o
   5  -2   1         11.91         14.85         5.39 o
   6  -2   1         10.82         14.74         4.86 o
  -6  -1   1          5.75          1.78         4.29 o
  -5  -1   1          0.13         -0.28         3.26 o
  -4  -1   1          2.36          5.11         3.55 o
  -3  -1   1         38.91         51.87         6.01 o
  -2  -1   1        162.73        165.44         4.74 o
  -1  -1   1        225.57        213.09         4.54 o
   0  -1   1         84.67         72.17         2.57 o
   1  -1   1        585.98        565.83         6.39 o
   2  -1   1        146.31        166.77         4.43 o
   3  -1   1       1830.19       2057.80        17.32 o
   4  -1   1         82.27         85.66        15.53 o
   5  -1   1         73.64         65.12        13.89 o
   6  -1   1          5.03         10.40         4.77 o
  -6   0   1         18.02         12.75         9.89 o
  -5   0   1          3.95          0.82         3.46 o
  -4   0   1          6.36          3.73         3.16 o
  -3   0   1         49.96         47.70         3.25 o
  -2   0   1          2.48          0.94         0.75 o
  -1   0   1         12.44          7.11         1.65 o
   0   0   1          1.28          1.25         1.12 o
   1   0   1       4642.65       4740.20        51.79 o
   2   0   1        929.67        969.23        14.11 o
   3   0   1         28.06         35.55         5.35 o
   4   0   1        106.67        107.06        10.86 o
   5   0   1         23.54         28.38         6.48 o
   6   0   1          0.74         -1.10         3.33 o
  -6   1   1         17.96         11.45         7.95 o
  -5   1   1         38.70         22.37        14.80 o
  -4   1   1        186.22        181.49         9.75 o
  -3   1   1        189.83        200.03        14.12 o
  -2   1   1        939.42        968.71        31.08 o
  -1   1   1        310.67        312.45        17.66 o
   0   1   1         14.42         10.83         0.87 o
   1   1   1        343.83        339.27        18.39 o
   2   1   1          0.85         -1.86         1.91 o
   3   1   1          4.01          0.12         2.36 o
   4   1   1         50.33         45.20         8.38 o
   5   1   1        128.97        179.43        16.26 o
   6   1   1         19.35         32.88         7.45 o
  -6   2   1         23.59         24.43         6.89 o
  -5   2   1         63.77         52.67        16.67 o
  -4   2   1         71.34         69.26         6.44 o
  -3   2   1        123.94        120.29         4.58 o
  -2   2   1       1455.84       1376.87        37.06 o
  -1   2   1         33.08         32.05         1.88 o
   0   2   1         10.70         10.45         1.09 o
   1   2   1      13506.63      14449.16        85.66 o
   2   2   1        136.71        140.00        11.82 o
   3   2   1         21.84         23.84         4.99 o
   4   2   1         94.53         84.57         8.89 o
   5   2   1         65.04         84.18        10.63 o
   6   2   1         20.73         33.79         7.96 o
  -6   3   1          3.12          8.91         7.52 o
  -5   3   1         72.93         15.01         7.98 o
  -4   3   1         27.55         11.77         9.70 o
  -3   3   1         99.86         84.18         4.27 o
  -2   3   1        769.62        828.44        13.67 o
  -1   3   1          1.96          1.14         0.75 o
   0   3   1        602.86        629.39         7.69 o
   1   3   1        532.78        614.85         8.55 o
   2   3   1         76.00         68.10         6.55 o
   3   3   1          0.69         -1.08         2.63 o
   4   3   1         47.21         51.78         9.94 o
   5   3   1          0.93          2.62         5.61 o
   6   3   1         41.29         63.48        10.64 o
  -6   4   1         11.02         22.27         8.22 o
  -5   4   1         26.97         32.03         9.20 o
  -4   4   1        106.14        104.05         8.34 o
  -3   4   1         31.40         25.06         3.05 o
  -2   4   1          6.46          6.34         1.39 o
  -1   4   1        308.26        279.67         6.14 o
   0   4   1        528.39        573.48         8.19 o
   1   4   1        203.52        201.84         4.98 o
   2   4   1        317.36        268.59        10.84 o
   3   4   1        142.94        149.09        12.20 o
   4   4   1          0.34          1.41         3.41 o
   5   4   1         42.21         46.55         8.15 o
   6   4   1          7.69          9.13         4.95 o
  -6   5   1          3.49          8.17         6.07 o
  -5   5   1         14.87          5.51        11.60 o
  -4   5   1         76.56        104.09         8.89 o
  -3   5   1         19.82         20.86         2.51 o
  -2   5   1          1.39          1.16         0.88 o
  -1   5   1        268.56        264.34         6.53 o
   0   5   1          1.41          1.52         1.25 o
   1   5   1        726.70        717.18        10.43 o
   2   5   1        325.39        318.16         7.07 o
   3   5   1        229.06        212.55        54.55 o
   4   5   1         39.60         47.23        12.57 o
   5   5   1          0.55          3.33         3.75 o
   6   5   1          0.07         -3.16         5.43 o
  -5   6   1          5.79          4.61         2.16 o
  -4   6   1         43.25         43.58         6.75 o
  -3   6   1         59.57         54.49         3.92 o
  -2   6   1          0.62          1.01         1.45 o
  -1   6   1         35.67         28.79         2.90 o
   0   6   1       1403.17       1545.38        17.20 o
   1   6   1         34.33         32.42         2.99 o
   2   6   1        374.51        384.02         8.57 o
   3   6   1         14.79         16.09         4.72 o
   4   6   1         47.44         48.31         7.33 o
   5   6   1          0.03          1.45         6.18 o
   6   6   1          0.05          0.59         4.50 o
  -5   7   1          2.09          2.04         1.43 o
  -4   7   1         24.13         25.74         4.18 o
  -3   7   1          2.09          4.16         1.73 o
  -2   7   1          0.00         -1.37         1.37 o
  -1   7   1          5.23          4.78         1.79 o
   0   7   1          6.19          5.85         2.00 o
   1   7   1        118.34        125.77         5.23 o
   2   7   1        148.98        143.54         6.14 o
   3   7   1        158.44        152.08         9.71 o
   4   7   1         28.50         34.21         6.76 o
   5   7   1          1.23         -0.23         3.56 o
   6   7   1          2.73          6.53         5.66 o
  -4   8   1          1.86          1.96         1.40 o
  -3   8   1         11.66         10.95         2.39 o
  -2   8   1         50.51         50.95         4.55 o
  -1   8   1          7.21          7.25         1.86 o
   0   8   1        246.12        246.53         8.33 o
   1   8   1        123.77        122.82         5.66 o
   2   8   1        125.07        124.04         7.04 o
   3   8   1         23.01         25.09         5.39 o
   4   8   1          1.56         -3.04         3.04 o
   5   8   1          0.87          0.32         3.31 o
  -4   9   1          3.89          4.14         2.03 o
  -3   9   1          0.38          0.42         0.57 o
  -2   9   1          1.41          2.07         1.07 o
  -1   9   1         89.41         90.18         6.69 o
   0   9   1          4.82          2.75         2.10 o
   1   9   1          0.41          0.43         1.69 o
   2   9   1         47.18         45.83         7.05 o
   3   9   1         32.08         30.15         4.84 o
   4   9   1          5.08          5.16         2.09 o
   5   9   1          1.17          1.38         1.09 o
  -3  10   1          0.75          1.62         2.62 o
  -2  10   1         55.76         53.72         8.15 o
  -1  10   1         26.02         29.43         5.23 o
   0  10   1          8.22          8.54         3.14 o
   1  10   1          0.10          0.98         2.21 o
   2  10   1          6.37          5.88         2.90 o
   3  10   1         66.45         63.35         9.45 o
   4  10   1         26.18         26.86         4.72 o
  -3  11   1          1.11          4.31         3.08 o
  -2  11   1          0.13         -2.38         2.38 o
  -1  11   1          8.44          6.11         3.63 o
   0  11   1         23.42         32.69         5.61 o
   1  11   1         13.02         19.63         4.59 o
   2  11   1         11.83          8.73         3.36 o
   3  11   1         12.32         11.00         3.14 o
   4  11   1         12.40         10.57         3.10 o
  -3  12   1          0.50         -1.95         3.60 o
  -2  12   1          0.37          5.40         4.13 o
  -1  12   1         73.13         62.59         9.97 o
   0  12   1          6.90         11.43         4.85 o
   1  12   1         32.01         39.71         6.29 o
   2  12   1          4.93          1.97         5.64 o
   3  12   1          1.81          2.07         1.35 o
  -1  13   1          0.04          2.16         3.93 o
   0  13   1         11.19         13.84         4.94 o
   1  13   1         12.66          5.20         3.91 o
   2  13   1         11.77          8.92         3.64 o
   3  13   1          1.26         -3.67         4.94 o
   1  14   1          2.71          1.69         3.85 o
   0 -14   2          7.67         11.56         8.46 o
  -2 -13   2          2.53          9.98         4.82 o
  -1 -13   2          6.15          3.80         3.10 o
   0 -13   2         15.71         23.96         5.20 o
   1 -13   2          4.13          7.32         7.21 o
  -3 -12   2          4.67         13.64         8.98 o
  -2 -12   2          0.37          0.19         2.67 o
  -1 -12   2          2.16          3.59         5.24 o
   0 -12   2          4.62          3.18         3.08 o
   1 -12   2          2.02          3.96         3.41 o
   2 -12   2          1.28          0.67         1.35 o
  -3 -11   2          8.31         10.20         7.89 o
  -2 -11   2          1.03          3.40         3.59 o
  -1 -11   2          6.38         -0.25         5.26 o
   0 -11   2          6.14          5.00         3.14 o
   1 -11   2         68.93         64.98        11.11 o
   2 -11   2         14.15         16.94         5.94 o
   3 -11   2          4.39          4.93         1.88 o
  -4 -10   2         30.59         21.03        10.20 o
  -3 -10   2          0.98          0.74         5.86 o
  -2 -10   2          2.86          1.36         2.29 o
  -1 -10   2         99.43         95.67         8.35 o
   0 -10   2          0.42         -0.09         2.34 o
   1 -10   2         36.76         37.34         6.14 o
   2 -10   2         65.90         73.92         9.79 o
   3 -10   2          2.26          2.03         2.95 o
  -4  -9   2          6.97          7.45         8.20 o
  -3  -9   2         15.62          7.10         6.71 o
  -2  -9   2          5.74          1.63         2.32 o
  -1  -9   2          8.82          7.06         2.98 o
   0  -9   2         37.33         37.04         5.46 o
   1  -9   2         67.94         70.16         7.72 o
   2  -9   2         46.95         45.94         6.27 o
   3  -9   2         37.50         46.94         6.67 o
   4  -9   2          0.02          1.58         6.82 o
  -5  -8   2          0.00          0.81         7.39 o
  -4  -8   2          0.00         -1.36         7.10 o
  -3  -8   2          0.01          0.66         6.27 o
  -2  -8   2         23.88         24.78         4.15 o
  -1  -8   2          0.23          2.97         1.96 o
   0  -8   2        400.51        384.46        12.96 o
   1  -8   2        483.12        535.40        15.83 o
   2  -8   2          3.78          6.71         3.03 o
   3  -8   2         82.86         85.06        14.11 o
   4  -8   2          0.24         -0.44         4.70 o
  -5  -7   2          1.86          3.47         3.95 o
  -4  -7   2          0.94          0.70         3.48 o
  -3  -7   2        157.21        157.76        14.68 o
  -2  -7   2        269.95        253.45         9.67 o
  -1  -7   2          0.05         -1.26         1.26 o
   0  -7   2         16.35         11.23         2.87 o
   1  -7   2        694.49        744.42        27.45 o
   2  -7   2          5.66          6.52         2.82 o
   3  -7   2         27.31         22.15         8.53 o
   4  -7   2         29.16         37.77        11.43 o
   5  -7   2          0.34          0.14         3.12 o
  -6  -6   2          0.01         -0.72         4.61 o
  -5  -6   2         10.35         10.04         4.63 o
  -4  -6   2          0.49         -0.61         3.22 o
  -3  -6   2         51.95         59.68         6.93 o
  -2  -6   2        150.90        129.28         6.51 o
  -1  -6   2          2.03          0.73         1.18 o
   0  -6   2        162.75        151.32         7.04 o
   1  -6   2          2.18          4.52         2.28 o
   2  -6   2        937.42       1002.46        20.02 o
   3  -6   2          0.71         -0.60         2.03 o
   4  -6   2         35.75         37.59        10.90 o
   5  -6   2          2.59          2.96         1.47 o
  -6  -5   2          0.00         -2.52         3.72 o
  -5  -5   2          0.09          2.55         4.86 o
  -4  -5   2          0.37         -0.49         3.23 o
  -3  -5   2        116.38        118.68         8.53 o
  -2  -5   2       2548.01       2717.47        30.01 o
  -1  -5   2        183.58        183.91         5.12 o
   0  -5   2        230.29        232.83         7.92 o
   1  -5   2       1763.38       1919.91        18.56 o
   2  -5   2        387.68        401.33         8.99 o
   3  -5   2        186.54        200.15         6.99 o
   4  -5   2         48.95         43.09         5.66 o
   5  -5   2          0.10         -1.87         2.37 o
   6  -5   2          1.43         -2.84         3.85 o
  -6  -4   2          1.73         -1.96         4.70 o
  -5  -4   2          1.35         -1.43         3.24 o
  -4  -4   2          0.16          2.04         3.49 o
  -3  -4   2         87.74         70.35        24.46 o
  -2  -4   2         96.33        107.10         6.11 o
  -1  -4   2          0.15         -0.57         0.84 o
   0  -4   2          5.41          3.94         1.46 o
   1  -4   2        160.07        129.54         5.28 o
   2  -4   2         20.29         33.02         2.94 o
   3  -4   2        761.82        789.07        13.22 o
   4  -4   2         15.15         10.48         4.62 o
   5  -4   2          3.54          2.53         2.81 o
   6  -4   2          0.77          0.04         3.43 o
  -6  -3   2          0.01          2.80         4.42 o
  -5  -3   2          6.88          4.35         3.96 o
  -4  -3   2         78.48         88.50         9.14 o
  -3  -3   2         48.27         43.95         3.30 o
  -2  -3   2         28.93         25.91         2.44 o
  -1  -3   2        904.32        942.93        10.50 o
   0  -3   2         19.76         13.98         2.03 o
   1  -3   2        508.00        501.08         7.45 o
   2  -3   2       1831.94       1973.82        19.18 o
   3  -3   2        346.41        329.34         7.91 o
   4  -3   2        189.25        186.44        11.05 o
   5  -3   2         45.12         16.09        10.09 o
   6  -3   2          0.00          2.38         3.54 o
  -6  -2   2          0.60         -0.28         4.21 o
  -5  -2   2          0.97          0.90         4.03 o
  -4  -2   2         14.11         13.45         7.20 o
  -3  -2   2         91.54         80.00         4.95 o
  -2  -2   2        826.06        881.32        12.30 o
  -1  -2   2         32.56         33.22         2.06 o
   0  -2   2      19730.81      21670.99       141.09 o
   1  -2   2          4.38          4.55         1.16 o
   2  -2   2         99.82         82.96         3.36 o
   3  -2   2        230.96        229.66        10.29 o
   4  -2   2         38.09         41.04         8.61 o
   5  -2   2         10.94         20.94         6.21 o
   6  -2   2          1.95          4.50         3.86 o
  -6  -1   2          0.01          5.99         5.88 o
  -5  -1   2         33.20         14.09        11.73 o
  -4  -1   2          7.26         13.67         4.93 o
  -3  -1   2        721.84        772.26        24.19 o
  -2  -1   2       1507.25       1659.28        41.29 o
  -1  -1   2          0.29         -0.26         1.12 o
   0  -1   2         30.65         26.10         1.78 o
   1  -1   2       2445.61       2494.35        17.41 o
   2  -1   2        222.50        239.23         4.91 o
   3  -1   2         33.93         34.59         2.36 o
   4  -1   2        102.04        109.79         8.80 o
   5  -1   2         10.95          6.56         4.20 o
   6  -1   2          2.57          3.32         3.79 o
  -6   0   2          1.09          1.68         3.25 o
  -5   0   2          0.12          4.91         3.85 o
  -4   0   2         48.71         31.40        16.85 o
  -3   0   2         54.25         52.97         2.92 o
  -2   0   2        749.26        741.97         9.82 o
  -1   0   2       1204.99       1302.46        36.52 o
   0   0   2        266.84        261.81         3.29 o
   1   0   2      10216.50      10848.35       125.05 o
   2   0   2         70.96         63.46         2.05 o
   3   0   2        342.71        385.15        15.79 o
   4   0   2         94.93         90.83         8.87 o
   5   0   2         11.12         12.24         5.53 o
   6   0   2          0.96         -0.02         3.32 o
  -6   1   2          1.56         -0.06         3.25 o
  -5   1   2         14.75         13.03         7.66 o
  -4   1   2         51.57         52.96         5.69 o
  -3   1   2          5.42          4.07         1.64 o
  -2   1   2         53.58         43.67         4.47 o
  -1   1   2       7657.76       7463.75        86.29 o
   0   1   2          0.74          1.47         0.51 o
   1   1   2        212.86        223.44        14.93 o
   2   1   2          2.00          2.18         2.10 o
   3   1   2          8.51          8.26         3.20 o
   4   1   2         37.11         32.69         6.21 o
   5   1   2         15.08         20.94         6.24 o
   6   1   2          0.90          1.30         3.70 o
  -6   2   2          2.90          1.44         3.54 o
  -5   2   2          3.72          2.36         4.41 o
  -4   2   2         58.03         63.91         6.22 o
  -3   2   2         28.83         29.85         2.74 o
  -2   2   2        995.82        984.53        31.34 o
  -1   2   2        313.34        320.12         5.21 o
   0   2   2       1723.23       1957.77        14.21 o
   1   2   2        339.48        325.87        18.03 o
   2   2   2         18.33         13.85         8.05 o
   3   2   2         24.97         16.16         6.81 o
   4   2   2         93.58         96.42         8.81 o
   5   2   2          0.01         -0.94         2.94 o
   6   2   2          0.59          2.28         3.81 o
  -6   3   2          1.50          1.44         1.21 o
  -5   3   2         60.87         62.63         6.55 o
  -4   3   2         86.28         91.53         7.35 o
  -3   3   2          0.00          0.42         1.14 o
  -2   3   2       1854.35       2005.96        39.97 o
  -1   3   2        128.55        143.92         3.58 o
   0   3   2       6669.58       7186.24        41.41 o
   1   3   2       1380.50       1345.23        36.63 o
   2   3   2        363.14        344.67        18.54 o
   3   3   2         22.87          5.20         7.19 o
   4   3   2         11.18         12.22         4.55 o
   5   3   2          0.04         -0.83         7.14 o
   6   3   2          8.74         21.63         9.82 o
  -6   4   2          0.54          0.68         4.35 o
  -5   4   2         14.86          6.82        12.75 o
  -4   4   2          6.56          6.52         5.40 o
  -3   4   2         92.55         79.83         4.53 o
  -2   4   2        182.38        185.44         5.35 o
  -1   4   2       3512.70       3837.30        28.24 o
   0   4   2        429.27        419.39         7.08 o
   1   4   2       3609.97       3936.89        27.66 o
   2   4   2          9.15          5.15         3.29 o
   3   4   2          8.01          6.55         3.67 o
   4   4   2         20.19         19.28         5.55 o
   5   4   2          0.90          2.22         3.64 o
   6   4   2          9.51         11.37         5.28 o
  -5   5   2          7.56          7.71         2.49 o
  -4   5   2         31.98         33.63         6.04 o
  -3   5   2        311.98        300.62         8.47 o
  -2   5   2         85.00         71.78         3.72 o
  -1   5   2       1630.52       1705.99        17.92 o
   0   5   2        343.44        328.29         6.91 o
   1   5   2        810.33        878.31        11.76 o
   2   5   2         22.84         21.42         2.40 o
   3   5   2         32.83         20.88        10.14 o
   4   5   2          0.22         -0.37         3.13 o
   5   5   2          2.81          6.13         3.78 o
   6   5   2          0.31          0.95         4.16 o
  -5   6   2         26.81         28.35         4.45 o
  -4   6   2         20.36         21.32         3.81 o
  -3   6   2        246.86        266.83         7.62 o
  -2   6   2        276.09        252.12         7.61 o
  -1   6   2         47.46         47.06         3.45 o
   0   6   2        358.63        358.59         7.92 o
   1   6   2        427.01        455.29         9.06 o
   2   6   2        108.28        111.39         4.72 o
   3   6   2          0.05          1.07         2.76 o
   4   6   2          1.39          1.75         3.46 o
   5   6   2          2.06          3.26         3.56 o
   6   6   2          0.25          0.97         4.59 o
  -5   7   2         26.35         27.02         4.35 o
  -4   7   2        107.46        118.54        11.87 o
  -3   7   2         53.22         44.07         4.50 o
  -2   7   2        518.20        512.12        11.46 o
  -1   7   2          7.60          7.72         2.05 o
   0   7   2        109.89        106.14         5.89 o
   1   7   2        136.82        126.99         5.40 o
   2   7   2          3.34          7.62         2.06 o
   3   7   2         19.51         20.38         4.93 o
   4   7   2          0.15          2.37         3.70 o
   5   7   2          0.09          4.55         3.59 o
   6   7   2          0.43          0.48         4.74 o
  -4   8   2         37.01         37.01         6.07 o
  -3   8   2        293.81        297.11        11.50 o
  -2   8   2         91.24         83.53         5.71 o
  -1   8   2         49.14         44.53         4.07 o
   0   8   2         82.75         83.57         4.93 o
   1   8   2         28.37         21.69         3.21 o
   2   8   2         35.10         35.03         3.66 o
   3   8   2         12.90         10.83         5.07 o
   4   8   2         10.71         11.00         6.03 o
   5   8   2          0.02          0.14         3.14 o
  -4   9   2          0.02          0.02         0.14 o
  -3   9   2        154.72        173.93         9.84 o
  -2   9   2        131.85        123.57        10.69 o
  -1   9   2          0.05         -0.09         0.45 o
   0   9   2          0.15          0.22         0.35 o
   1   9   2          2.74          4.12         2.40 o
   2   9   2         31.63         30.04         4.48 o
   3   9   2          5.45          6.09         2.20 o
   4   9   2          0.49          0.47         0.67 o
   5   9   2          1.41          0.42         3.01 o
  -3  10   2         18.81         16.60         3.34 o
  -2  10   2        228.96        240.73        10.57 o
  -1  10   2         20.83         19.07         3.35 o
   0  10   2          8.50          7.75         2.05 o
   1  10   2         15.01         18.71         4.10 o
   2  10   2         24.74         28.79         4.76 o
   3  10   2          1.34          1.12         1.11 o
   4  10   2          0.17          0.29         0.96 o
  -3  11   2          1.53          3.25         3.01 o
  -2  11   2         31.31         33.12         4.41 o
  -1  11   2         45.43         41.30         5.22 o
   0  11   2          0.38          0.78         2.50 o
   1  11   2         10.78         15.82         4.11 o
   2  11   2          3.93          5.43         3.02 o
   3  11   2          0.06          0.22         1.91 o
   4  11   2          6.34          5.82         2.34 o
  -3  12   2         35.84         33.62         7.39 o
  -2  12   2         22.61         25.42         6.66 o
  -1  12   2          0.01          1.12         2.73 o
   0  12   2          1.70          1.86         3.14 o
   1  12   2          8.66         11.68         3.50 o
   2  12   2          1.37          0.18         2.41 o
   3  12   2          1.18          0.89         1.06 o
  -1  13   2         33.65         36.17         7.93 o
   0  13   2         57.12         63.18         9.97 o
   1  13   2          4.06          6.93         4.13 o
   2  13   2          6.73          6.05         3.22 o
   3  13   2          2.09          2.02         6.44 o
   1  14   2          4.76          1.71         3.45 o
  -2 -13   3          0.00          0.99         2.78 o
  -1 -13   3          0.00          0.30         3.14 o
   0 -13   3          0.05         -2.48         2.48 o
   1 -13   3          1.11          1.29         7.08 o
  -3 -12   3          5.80         12.57         8.24 o
  -2 -12   3         28.02         25.25         7.25 o
  -1 -12   3          9.52         10.82         3.88 o
   0 -12   3          2.19          0.69         2.61 o
   1 -12   3          6.20          9.75         4.18 o
   2 -12   3          7.77          4.06         3.51 o
  -3 -11   3          4.49          5.99         6.88 o
  -2 -11   3          3.45         10.66         3.57 o
  -1 -11   3          3.60          3.61         2.92 o
   0 -11   3          2.35          4.99         3.03 o
   1 -11   3          1.45          0.41         2.99 o
   2 -11   3          1.32          3.59         3.20 o
   3 -11   3          0.93         -1.94         3.08 o
  -4 -10   3          0.43         -3.17         4.83 o
  -3 -10   3         30.76         32.65        12.35 o
  -2 -10   3         28.03         31.93         5.42 o
  -1 -10   3         36.64         38.47         5.87 o
   0 -10   3         63.08         56.75         8.29 o
   1 -10   3          0.99          3.95         3.03 o
   2 -10   3         15.99         16.15         5.04 o
   3 -10   3          1.59          3.23         3.06 o
  -4  -9   3          7.77          2.40         6.84 o
  -3  -9   3        101.48         65.57        14.81 o
  -2  -9   3         17.94         19.86         4.24 o
  -1  -9   3         16.82         20.24         4.35 o
   0  -9   3        141.69        150.17         8.91 o
   1  -9   3          1.02          2.36         2.70 o
   2  -9   3         68.67         72.89         7.73 o
   3  -9   3          1.05          0.87         2.46 o
   4  -9   3          1.05          3.45         6.62 o
  -5  -8   3          2.89         -0.37         7.98 o
  -4  -8   3          6.75          9.09         8.94 o
  -3  -8   3         14.00          9.75         8.11 o
  -2  -8   3          1.52          3.33         2.62 o
  -1  -8   3         12.20         11.38         3.27 o
   0  -8   3         33.81         28.82         4.61 o
   1  -8   3          4.88          3.98         2.68 o
   2  -8   3         12.92         12.34         3.71 o
   3  -8   3         11.86          7.46         3.58 o
   4  -8   3         12.27         14.95         9.12 o
   5  -8   3          1.79         -0.74         5.07 o
  -5  -7   3          4.73         -0.28         7.82 o
  -4  -7   3         10.46         16.33        10.04 o
  -3  -7   3         88.88         67.66        14.10 o
  -2  -7   3          8.16          3.55         2.18 o
  -1  -7   3         12.52         15.61         3.26 o
   0  -7   3        278.07        306.29        10.84 o
   1  -7   3         83.30         89.91         6.82 o
   2  -7   3         31.84         34.67         5.07 o
   3  -7   3         36.56         34.88         5.22 o
   4  -7   3          0.03         -0.99         5.16 o
   5  -7   3         21.62         30.40        14.58 o
  -6  -6   3          0.45          0.13         4.42 o
  -5  -6   3          1.02          4.54         4.31 o
  -4  -6   3         13.82         14.95         5.24 o
  -3  -6   3         27.36         31.95         8.32 o
  -2  -6   3          1.85          0.60         1.42 o
  -1  -6   3         55.63         53.75         4.89 o
   0  -6   3         46.24         36.80         4.24 o
   1  -6   3         49.20         49.50         5.09 o
   2  -6   3         51.18         48.54         5.36 o
   3  -6   3          2.56          1.33         2.20 o
   4  -6   3         10.56          6.11         6.97 o
   5  -6   3          6.69          5.99         3.72 o
  -6  -5   3          0.95          3.97         4.49 o
  -5  -5   3          7.27         10.81         5.02 o
  -4  -5   3         56.74         46.39         7.48 o
  -3  -5   3          4.37          1.55         1.94 o
  -2  -5   3         26.07         29.15         3.06 o
  -1  -5   3       1163.29       1331.97        14.58 o
   0  -5   3         27.71         22.98         3.43 o
   1  -5   3        109.01        107.34         5.88 o
   2  -5   3        143.95        129.38         5.21 o
   3  -5   3          8.33         11.93         2.52 o
   4  -5   3        110.55        102.18         9.02 o
   5  -5   3          1.91          1.78         2.31 o
  -6  -4   3          1.58          5.25         5.17 o
  -5  -4   3         38.66         46.59        11.14 o
  -4  -4   3          9.47         10.21         4.41 o
  -3  -4   3        131.07        117.77         7.71 o
  -2  -4   3         73.64         62.79         3.80 o
  -1  -4   3       1956.04       2209.84        35.36 o
   0  -4   3        593.76        549.41        12.66 o
   1  -4   3         69.05         70.46         3.05 o
   2  -4   3         25.54         19.47         2.45 o
   3  -4   3        211.35        202.65         6.79 o
   4  -4   3         85.16         77.72         8.22 o
   5  -4   3          0.13         -1.05         2.63 o
   6  -4   3          3.07          5.12         4.61 o
  -6  -3   3          0.93          4.92         4.77 o
  -5  -3   3         36.23         57.99         9.01 o
  -4  -3   3         51.09         60.98         7.91 o
  -3  -3   3        387.36        398.92        10.47 o
  -2  -3   3         15.52         17.74         2.37 o
  -1  -3   3          3.50          2.67         1.16 o
   0  -3   3         67.17         85.94         4.16 o
   1  -3   3          3.21          2.63         1.02 o
   2  -3   3        760.73        848.02        11.87 o
   3  -3   3        684.70        707.51        15.21 o
   4  -3   3         91.11         97.86         8.95 o
   5  -3   3          1.45          3.38         4.02 o
   6  -3   3          0.65          2.58         4.10 o
  -6  -2   3          1.03         -2.33         3.42 o
  -5  -2   3         10.31         22.96         9.35 o
  -4  -2   3        113.89        128.55         9.77 o
  -3  -2   3        210.72        227.90         6.55 o
  -2  -2   3        166.79        192.23         5.34 o
  -1  -2   3       1016.92       1063.38        11.05 o
   0  -2   3       1783.60       1954.26        19.64 o
   1  -2   3         57.81         58.76         2.85 o
   2  -2   3        187.76        193.34         5.18 o
   3  -2   3        148.21        139.45         4.66 o
   4  -2   3        112.98        115.28         8.77 o
   5  -2   3         14.32         20.89         5.70 o
   6  -2   3          6.86          4.31         4.07 o
  -6  -1   3         14.99         22.18         6.88 o
  -5  -1   3          0.29          5.43         4.01 o
  -4  -1   3         20.11         19.24         5.26 o
  -3  -1   3        138.24        145.92         6.60 o
  -2  -1   3        471.41        450.46        17.42 o
  -1  -1   3         13.88         10.92         1.56 o
   0  -1   3         43.49         40.74         1.80 o
   1  -1   3         82.65         75.78         3.47 o
   2  -1   3        118.86        104.21         3.55 o
   3  -1   3        213.63        240.35        10.48 o
   4  -1   3        126.97        134.88         9.64 o
   5  -1   3        100.20        135.58        15.45 o
   6  -1   3         14.81         16.86         7.02 o
  -6   0   3          0.01          1.02         4.35 o
  -5   0   3          3.53          6.28         4.15 o
  -4   0   3          1.33          1.70         4.10 o
  -3   0   3         49.43         43.61         5.27 o
  -2   0   3        463.76        446.67         8.57 o
  -1   0   3       1347.59       1318.36        11.92 o
   0   0   3          9.42          8.14         0.98 o
   1   0   3        831.69        888.58         8.65 o
   2   0   3       2066.01       2132.89        21.95 o
   3   0   3         11.99         16.56         3.42 o
   4   0   3        116.47        115.02         9.08 o
   5   0   3         45.76         54.54         8.82 o
   6   0   3          3.47          5.45         4.20 o
  -6   1   3         21.98         10.25        11.20 o
  -5   1   3         65.69         73.05         9.99 o
  -4   1   3          5.93          3.60         3.11 o
  -3   1   3          6.07          3.02         1.47 o
  -2   1   3        211.39        206.47        14.35 o
  -1   1   3         62.13         62.14         3.29 o
   0   1   3         11.23         15.01         1.47 o
   1   1   3       1001.27        939.60        30.61 o
   2   1   3        214.49        221.18        14.85 o
   3   1   3        485.75        463.58        18.99 o
   4   1   3         34.45         35.77         6.43 o
   5   1   3         40.23         46.94         8.34 o
   6   1   3         56.80         79.61        11.35 o
  -6   2   3         14.57         19.36         8.06 o
  -5   2   3          0.06          0.46         2.52 o
  -4   2   3          0.81          0.26         2.73 o
  -3   2   3         73.28         75.22         6.21 o
  -2   2   3         15.36         15.69         1.97 o
  -1   2   3          2.82          3.01         1.09 o
   0   2   3        186.54        152.67         4.17 o
   1   2   3       1603.68       1529.40        39.06 o
   2   2   3        286.67        301.56        17.35 o
   3   2   3        433.57        409.06        17.68 o
   4   2   3        188.38        196.94        23.65 o
   5   2   3         81.31         85.23        37.02 o
   6   2   3         10.86         19.04        12.62 o
  -6   3   3         10.54         13.57         4.53 o
  -5   3   3          0.92         -1.10         2.50 o
  -4   3   3          6.82          2.32         6.70 o
  -3   3   3          8.71          3.12         3.25 o
  -2   3   3          4.74         13.58         2.19 o
  -1   3   3         85.74         78.56         3.10 o
   0   3   3        191.74        192.30         4.26 o
   1   3   3        944.15        956.98        30.89 o
   2   3   3          5.58          4.24         1.16 o
   3   3   3         14.02          9.68         6.38 o
   4   3   3         86.81         58.69         7.86 o
   5   3   3         37.27         42.86         8.23 o
   6   3   3          1.39          5.76         4.80 o
  -6   4   3          4.56          7.49         5.99 o
  -5   4   3          6.94          7.54         2.40 o
  -4   4   3        179.06        177.15        13.30 o
  -3   4   3         72.80         59.65         5.53 o
  -2   4   3          0.61          0.33         0.64 o
  -1   4   3         19.45         21.65         2.13 o
   0   4   3       1457.13       1589.56        15.16 o
   1   4   3        274.10        263.53         6.56 o
   2   4   3        140.60        132.57         9.23 o
   3   4   3          7.05          5.32         6.13 o
   4   4   3         33.42         22.44         5.91 o
   5   4   3         35.99         25.01         6.63 o
   6   4   3          5.66          5.37         5.05 o
  -5   5   3         21.82         24.29         4.19 o
  -4   5   3        142.40        142.72         8.99 o
  -3   5   3         36.27         33.83         3.73 o
  -2   5   3         10.07          9.91         2.04 o
  -1   5   3          0.99         -0.99         0.99 o
   0   5   3        577.97        612.60         9.67 o
   1   5   3       1074.27       1142.23        13.88 o
   2   5   3       1106.94       1124.83        33.50 o
   3   5   3          4.65         -0.68         5.31 o
   4   5   3         90.63         92.18        42.18 o
   5   5   3          2.64         -0.07         2.84 o
   6   5   3          8.44         17.46         5.70 o
  -5   6   3         17.01         15.58         3.45 o
  -4   6   3         22.02         21.11         3.87 o
  -3   6   3        370.59        376.17         9.65 o
  -2   6   3          1.82          1.55         1.52 o
  -1   6   3          0.20         -0.31         1.14 o
   0   6   3         90.30         98.27         4.38 o
   1   6   3       1361.51       1452.71        17.02 o
   2   6   3        346.28        352.58        12.85 o
   3   6   3          9.64          7.08         3.26 o
   4   6   3         30.06         26.80        10.32 o
   5   6   3          2.88          0.38         3.15 o
   6   6   3          2.04          0.61         3.91 o
  -5   7   3          0.00          2.82         4.99 o
  -4   7   3         18.17         19.68         3.77 o
  -3   7   3        119.83        120.00         8.20 o
  -2   7   3         27.15         25.44         3.32 o
  -1   7   3         24.95         22.15         2.88 o
   0   7   3        287.12        293.62         7.88 o
   1   7   3        180.93        179.19         6.50 o
   2   7   3        109.55        108.20         5.12 o
   3   7   3         60.92         56.21         6.55 o
   4   7   3          2.65         -0.94         2.92 o
   5   7   3          5.81          4.06         3.88 o
  -4   8   3          9.05          9.17         3.02 o
  -3   8   3         10.22          7.07         2.62 o
  -2   8   3         98.14        101.48         6.94 o
  -1   8   3         77.57         74.96         6.03 o
   0   8   3        184.05        179.37         6.66 o
   1   8   3          2.79          1.93         2.07 o
   2   8   3         86.32         73.89         4.90 o
   3   8   3         49.70         49.72         6.53 o
   4   8   3         15.08         21.99         5.60 o
   5   8   3          0.36          1.17         3.68 o
  -4   9   3          0.23          0.23         0.48 o
  -3   9   3          2.17          1.41         1.29 o
  -2   9   3         88.30         88.16         6.73 o
  -1   9   3          7.72          6.83         2.17 o
   0   9   3        116.20        114.52         6.04 o
   1   9   3         57.74         60.94         4.87 o
   2   9   3         60.55         59.60         6.13 o
   3   9   3         44.14         43.51         6.27 o
   4   9   3         29.36         35.39         6.72 o
   5   9   3          1.17          7.77         4.59 o
  -3  10   3          0.22          0.28         0.46 o
  -2  10   3         84.72         85.71         6.88 o
  -1  10   3         93.61         93.77         7.03 o
   0  10   3          3.16          2.11         1.38 o
   1  10   3         40.71         41.19         4.23 o
   2  10   3         59.15         56.19        11.51 o
   3  10   3         21.20         21.61         4.18 o
   4  10   3         12.65         13.02         3.29 o
  -3  11   3          2.52          1.26         1.63 o
  -2  11   3          5.37          8.59         4.31 o
  -1  11   3        107.07         99.54         7.41 o
   0  11   3         13.84         15.93         3.04 o
   1  11   3          1.83         -0.06         2.50 o
   2  11   3          4.64          1.34         2.68 o
   3  11   3         33.15         31.58         5.61 o
   4  11   3          1.80          2.58         2.18 o
  -3  12   3         25.32         33.35         7.10 o
  -2  12   3          4.33          3.48         1.69 o
  -1  12   3         84.73         85.25         7.10 o
   0  12   3          6.22          5.77         3.25 o
   1  12   3          0.08          3.17         2.79 o
   2  12   3         13.77         16.98         8.13 o
   3  12   3         21.48         22.76         5.42 o
   4  12   3          0.47         -2.25         5.53 o
  -1  13   3          3.91          3.12         2.77 o
   0  13   3         39.10         37.11         7.60 o
   1  13   3          0.20          0.79         2.79 o
   2  13   3          1.07          1.99         3.50 o
   3  13   3          1.08         10.27         6.66 o
   1  14   3          4.76          6.82         4.33 o
  -2 -13   4          2.75          2.53         3.58 o
  -1 -13   4          1.75          2.85         4.26 o
   0 -13   4          0.74          2.60         5.82 o
   1 -13   4          3.53          0.83         6.82 o
  -2 -12   4          0.16         -1.05         3.31 o
  -1 -12   4         21.69         22.72         5.10 o
   0 -12   4          2.87         -1.20         2.58 o
   1 -12   4          7.83          5.62         4.12 o
   2 -12   4          3.13          9.42         4.16 o
  -3 -11   4          1.72         -0.20         4.81 o
  -2 -11   4          0.05         -1.51         2.25 o
  -1 -11   4          2.58          0.24         2.78 o
   0 -11   4         10.83         16.66         4.38 o
   1 -11   4          1.60          2.60         3.04 o
   2 -11   4          0.67          1.12         3.06 o
   3 -11   4          4.45          7.47         4.03 o
  -4 -10   4          5.56          1.82         5.36 o
  -3 -10   4          0.49          3.58         6.07 o
  -2 -10   4         26.98         17.05         8.67 o
  -1 -10   4         54.82         47.44         6.68 o
   0 -10   4        175.85        180.70        10.62 o
   1 -10   4          6.64          7.28         3.43 o
   2 -10   4          4.10          3.91         3.19 o
   3 -10   4          3.81          5.88         3.42 o
   4 -10   4          0.01         -1.01         5.58 o
  -4  -9   4          0.01          2.29         7.10 o
  -3  -9   4          8.76          4.72         6.95 o
  -2  -9   4         12.62         13.04         3.65 o
  -1  -9   4          4.93          7.05         3.17 o
   0  -9   4         13.76         10.76         3.44 o
   1  -9   4        127.41        139.62         9.00 o
   2  -9   4         22.12         17.69         4.46 o
   3  -9   4         38.66         40.79         7.18 o
   4  -9   4          8.02          7.36         6.90 o
  -5  -8   4          3.50         -0.46         7.52 o
  -4  -8   4          0.01          4.81         7.60 o
  -3  -8   4         15.14          6.14         7.71 o
  -2  -8   4          0.92          1.60         2.28 o
  -1  -8   4        107.56        101.50         7.71 o
   0  -8   4         82.37         88.00         7.44 o
   1  -8   4         67.17         69.38         7.03 o
   2  -8   4        129.46        111.57         7.76 o
   3  -8   4          0.07          0.10         2.62 o
   4  -8   4          4.29          0.26         5.47 o
  -5  -7   4          0.01          2.58         9.01 o
  -4  -7   4         13.26         14.53        10.33 o
  -3  -7   4          0.10          2.07         6.33 o
  -2  -7   4        289.52        292.40        27.83 o
  -1  -7   4        167.60        148.38         7.74 o
   0  -7   4        115.19        115.24         7.04 o
   1  -7   4        148.28        146.14         8.10 o
   2  -7   4        161.08        161.82         8.71 o
   3  -7   4         25.80         21.04         4.58 o
   4  -7   4          6.44          9.03         7.39 o
   5  -7   4          0.38          6.66         8.79 o
  -6  -6   4          0.93         -0.18         4.90 o
  -5  -6   4          0.05          1.31         3.73 o
  -4  -6   4         15.71         17.60         5.47 o
  -3  -6   4         15.90          6.54         2.50 o
  -2  -6   4         31.12         24.03         3.91 o
  -1  -6   4          6.07          7.51         2.46 o
   0  -6   4        130.45        114.91         6.45 o
   1  -6   4        261.77        258.02        11.19 o
   2  -6   4          7.00          5.95         2.69 o
   3  -6   4        236.92        241.83        10.27 o
   4  -6   4          5.53          5.55         6.29 o
   5  -6   4          0.05          0.22         3.69 o
  -6  -5   4          0.34         -2.74         3.95 o
  -5  -5   4          0.23          1.14         4.14 o
  -4  -5   4         18.27         33.27         6.55 o
  -3  -5   4          0.10         -1.68         2.00 o
  -2  -5   4         87.06         81.06         4.73 o
  -1  -5   4          0.05          0.54         1.10 o
   0  -5   4         78.07         68.75         5.19 o
   1  -5   4       1099.75       1177.44        19.85 o
   2  -5   4        680.93        693.52        11.90 o
   3  -5   4         79.37         75.68        12.26 o
   4  -5   4         35.55         45.42        12.06 o
   5  -5   4          6.01          4.31         2.17 o
  -6  -4   4          0.08         -4.19         4.98 o
  -5  -4   4          0.47          3.14         4.17 o
  -4  -4   4         15.23         25.11         5.84 o
  -3  -4   4         42.36         36.67         3.81 o
  -2  -4   4         24.05         19.03         2.62 o
  -1  -4   4        182.47        182.21         4.87 o
   0  -4   4        485.85        480.02        17.08 o
   1  -4   4         26.82         20.18         1.90 o
   2  -4   4        856.42        827.67        12.54 o
   3  -4   4          4.14          1.39         1.68 o
   4  -4   4         12.41         14.08         3.75 o
   5  -4   4          8.64          7.53         3.51 o
  -6  -3   4          0.19         -3.07         3.91 o
  -5  -3   4         20.70         22.31         6.20 o
  -4  -3   4          2.27          2.15         3.37 o
  -3  -3   4        287.89        324.45         8.40 o
  -2  -3   4         98.89         97.49         6.63 o
  -1  -3   4          2.38         -0.04         0.95 o
   0  -3   4        395.34        419.31         9.45 o
   1  -3   4         10.92          9.74         1.45 o
   2  -3   4        651.46        692.84        10.93 o
   3  -3   4         25.32         25.40         3.01 o
   4  -3   4         28.56         14.46         9.28 o
   5  -3   4         30.82         19.26         8.28 o
   6  -3   4          2.82         -1.86         3.42 o
  -6  -2   4          5.98          3.97         4.78 o
  -5  -2   4         15.77         16.07         5.83 o
  -4  -2   4        114.77        110.07        30.90 o
  -3  -2   4         69.92         66.03         4.53 o
  -2  -2   4       1568.47       1735.21        17.78 o
  -1  -2   4        267.44        262.15         5.50 o
   0  -2   4        877.03        809.90         8.54 o
   1  -2   4       2075.32       2307.13        18.52 o
   2  -2   4         33.60         37.08         2.86 o
   3  -2   4        104.92        120.82         6.65 o
   4  -2   4          6.83          4.10         2.84 o
   5  -2   4          1.42          5.51         4.20 o
   6  -2   4          0.06         -3.06         3.06 o
  -6  -1   4         13.06         15.98         6.16 o
  -5  -1   4          2.70          3.15         3.86 o
  -4  -1   4        192.23        214.76        12.37 o
  -3  -1   4          1.78         -0.10         1.52 o
  -2  -1   4       1262.12       1359.07        24.67 o
  -1  -1   4       5131.25       5514.26        34.35 o
   0  -1   4       1731.03       1778.52        14.19 o
   1  -1   4        552.17        590.52         7.80 o
   2  -1   4        203.19        199.16         5.07 o
   3  -1   4        101.10        102.70         7.20 o
   4  -1   4          2.76          1.92         2.40 o
   5  -1   4         69.74         76.64        12.46 o
   6  -1   4          1.29          2.26         4.61 o
  -6   0   4          0.53         13.34         8.78 o
  -5   0   4          0.52         -1.05         3.06 o
  -4   0   4          0.35          1.37         3.01 o
  -3   0   4        548.92        597.41        18.61 o
  -2   0   4       1153.32       1288.74        20.92 o
  -1   0   4       1015.94       1024.83        10.84 o
   0   0   4        284.95        281.86         4.75 o
   1   0   4       2881.87       3009.37        20.83 o
   2   0   4        248.70        220.71        10.66 o
   3   0   4        203.00        203.50         9.79 o
   4   0   4         37.05         28.86         5.86 o
   5   0   4         11.48         13.62         5.22 o
   6   0   4          2.67          2.85         4.63 o
  -6   1   4          0.72          1.37         1.89 o
  -5   1   4         40.27         16.81        11.77 o
  -4   1   4         19.08          8.13         6.53 o
  -3   1   4        262.35        260.42        16.12 o
  -2   1   4       2937.33       2841.71        53.24 o
  -1   1   4          0.11          0.43         1.08 o
   0   1   4       2789.22       3065.41        20.76 o
   1   1   4         16.76         21.92         2.31 o
   2   1   4        319.91        303.62        17.41 o
   3   1   4         97.40        100.18        10.00 o
   4   1   4         88.03         72.59        13.06 o
   5   1   4          2.46          0.25         3.35 o
   6   1   4          0.10          1.26         3.41 o
  -6   2   4          0.06          0.22         1.63 o
  -5   2   4         57.95         63.26         6.56 o
  -4   2   4         97.25         96.38         7.61 o
  -3   2   4         77.58         72.56         4.05 o
  -2   2   4        688.13        652.39        25.51 o
  -1   2   4       5233.22       5432.62        73.62 o
   0   2   4         35.56         35.60         2.47 o
   1   2   4       2956.83       3011.61        54.81 o
   2   2   4          2.48          0.95         1.73 o
   3   2   4          5.41          1.67         2.41 o
   4   2   4          8.86          1.76         3.13 o
   5   2   4          1.05          1.18         4.07 o
   6   2   4          2.01         -1.32         5.81 o
  -6   3   4          1.63         -0.44         4.81 o
  -5   3   4         36.70         37.25         5.12 o
  -4   3   4         35.81         13.85        17.43 o
  -3   3   4        226.55        222.98        14.91 o
  -2   3   4         23.68         17.04         2.56 o
  -1   3   4       7872.20       8752.67        51.40 o
   0   3   4         37.36         37.36         2.47 o
   1   3   4       2847.64       2724.58        52.13 o
   2   3   4         29.37         30.25         8.40 o
   3   3   4        260.26        245.30        15.64 o
   4   3   4          1.55          0.37         3.64 o
   5   3   4          0.48         -1.13         3.01 o
   6   3   4          1.20         -0.67         3.65 o
  -5   4   4         19.55         21.58         3.96 o
  -4   4   4        248.33        256.32        11.98 o
  -3   4   4        139.26        134.03         5.78 o
  -2   4   4         47.53         36.54         3.06 o
  -1   4   4        341.48        404.79         7.42 o
   0   4   4       3719.31       4120.12        28.89 o
   1   4   4        391.64        385.18        19.60 o
   2   4   4         25.34         21.17         6.16 o
   3   4   4         10.48          4.88         7.06 o
   4   4   4          0.00         -0.76         3.16 o
   5   4   4         25.19         32.52        11.31 o
   6   4   4          0.51          4.88         4.45 o
  -5   5   4         22.18         23.09         4.08 o
  -4   5   4         46.22         43.24         8.58 o
  -3   5   4        291.58        269.03        11.55 o
  -2   5   4         11.95         13.22         2.34 o
  -1   5   4         30.32         19.71         2.29 o
   0   5   4       2064.54       2304.58        20.91 o
   1   5   4        101.07         97.37         4.11 o
   2   5   4         60.51         64.23         3.98 o
   3   5   4         97.28        101.56        10.07 o
   4   5   4          0.19         -0.15         4.01 o
   5   5   4          5.36         10.19         4.61 o
   6   5   4          0.08         -1.03         3.24 o
  -5   6   4          4.92          4.55         2.02 o
  -4   6   4         46.50         47.67         5.65 o
  -3   6   4        136.29        137.78         6.27 o
  -2   6   4          3.79          4.56         1.87 o
  -1   6   4        163.71        152.64         5.46 o
   0   6   4        379.06        377.11         8.27 o
   1   6   4          5.32          2.82         1.64 o
   2   6   4          4.12          2.76         1.79 o
   3   6   4         28.92         11.50        11.32 o
   4   6   4          3.92          2.74         3.77 o
   5   6   4          8.42          5.34         3.94 o
   6   6   4          4.23         10.90         5.99 o
  -5   7   4         43.69         44.42         5.56 o
  -4   7   4         13.62         12.96         5.49 o
  -3   7   4          0.22          1.58         1.91 o
  -2   7   4        844.95        886.67        34.66 o
  -1   7   4        433.04        439.83         9.88 o
   0   7   4        232.44        229.30         7.06 o
   1   7   4          8.19         12.01         2.55 o
   2   7   4          2.80          5.82         3.00 o
   3   7   4         15.34         18.81         4.99 o
   4   7   4          3.29          3.79         3.60 o
   5   7   4          2.91         -2.82         2.82 o
  -4   8   4         25.63         18.22         6.62 o
  -3   8   4         71.41         72.71         6.81 o
  -2   8   4        511.43        566.20        15.16 o
  -1   8   4        355.79        360.87        11.35 o
   0   8   4        210.19        212.89         7.33 o
   1   8   4        423.08        441.49        10.53 o
   2   8   4          3.68          1.05         2.03 o
   3   8   4          3.81          3.54         3.38 o
   4   8   4          1.80          1.58         3.76 o
   5   8   4          0.98          0.80         3.58 o
  -4   9   4         72.33         69.81         8.35 o
  -3   9   4         18.01         21.22         3.39 o
  -2   9   4          1.78          0.25         1.96 o
  -1   9   4        137.84        117.43         8.72 o
   0   9   4        179.31        190.17         7.43 o
   1   9   4         85.63         76.96         5.40 o
   2   9   4          4.23          6.96         2.53 o
   3   9   4          0.07         -0.17         3.07 o
   4   9   4          9.46         10.48         4.56 o
   5   9   4          0.15          4.41         3.69 o
  -3  10   4         42.51         43.98         4.97 o
  -2  10   4         19.92         22.46         3.61 o
  -1  10   4          0.13         -0.01         0.59 o
   0  10   4         55.43         55.96         5.43 o
   1  10   4         13.66         11.75         2.45 o
   2  10   4         17.42         17.65         3.89 o
   3  10   4          0.16          0.49         3.02 o
   4  10   4          1.84          1.61         1.35 o
  -3  11   4         67.80         72.36         6.47 o
  -2  11   4          2.97          3.57         1.53 o
  -1  11   4         90.86         91.23         7.14 o
   0  11   4         29.29         26.49         3.95 o
   1  11   4          3.69          2.83         1.59 o
   2  11   4          1.55          3.01         2.69 o
   3  11   4          0.66          0.58         0.83 o
   4  11   4          6.72          6.46         2.45 o
  -3  12   4         32.44         47.97         8.77 o
  -2  12   4          8.45          8.89         2.30 o
  -1  12   4          1.66          1.40         1.16 o
   0  12   4         86.98         84.42         6.93 o
   1  12   4          8.93         15.56         4.57 o
   2  12   4          4.89          7.17         3.71 o
   3  12   4          5.51          5.96         2.24 o
   4  12   4          0.00         -4.92         5.42 o
  -1  13   4          0.36          0.44         0.61 o
   0  13   4         20.99         31.69         6.93 o
   1  13   4          0.07          3.78         3.28 o
   2  13   4          3.49          3.54         1.88 o
   1  14   4          4.43          4.28         3.52 o
  -2 -12   5          8.69         11.73         5.36 o
  -1 -12   5          9.94         13.24         4.17 o
   0 -12   5          0.68          2.24         2.75 o
   1 -12   5          0.16          0.77         3.23 o
   2 -12   5          6.09         11.23         6.97 o
  -3 -11   5          0.00         -2.82         5.07 o
  -2 -11   5          7.93          7.81         3.66 o
  -1 -11   5          0.01          2.15         2.60 o
   0 -11   5          5.56          7.46         3.75 o
   1 -11   5         10.23         10.28         4.30 o
   2 -11   5         17.58         18.58         5.14 o
   3 -11   5          1.93          1.45         5.52 o
  -4 -10   5          0.40          5.95         7.58 o
  -3 -10   5          8.59          9.03         7.93 o
  -2 -10   5          2.45          3.32         2.80 o
  -1 -10   5         11.29         17.49         8.83 o
   0 -10   5         36.11         35.15         7.19 o
   1 -10   5          5.91          4.22         3.11 o
   2 -10   5          0.00         -1.01         2.56 o
   3 -10   5          2.88          8.56         4.00 o
  -4  -9   5          0.49         -0.07         6.11 o
  -3  -9   5          0.06         -2.86         6.18 o
  -2  -9   5          6.45          7.13         3.28 o
  -1  -9   5         18.03         21.34         4.76 o
   0  -9   5          7.71          3.16         3.14 o
   1  -9   5          0.01         -0.87         2.74 o
   2  -9   5          5.24          4.71         3.26 o
   3  -9   5          2.12          3.62         3.13 o
   4  -9   5          6.23         12.06         7.36 o
  -5  -8   5          1.08         -3.41         7.14 o
  -4  -8   5          0.52          2.55         8.22 o
  -3  -8   5         14.18          9.44         8.35 o
  -2  -8   5         56.38         57.29        10.82 o
  -1  -8   5          3.68          5.42         2.96 o
   0  -8   5          1.03         -0.04         2.43 o
   1  -8   5         73.56         58.82         6.85 o
   2  -8   5          5.38          3.90         3.14 o
   3  -8   5          0.30          4.20         3.16 o
   4  -8   5          0.24          4.33         6.68 o
  -5  -7   5          6.45         13.29        10.55 o
  -4  -7   5          0.09         -0.68         6.29 o
  -3  -7   5         28.24         34.79        11.34 o
  -2  -7   5         57.25         42.71         5.46 o
  -1  -7   5         31.37         29.99         4.57 o
   0  -7   5          4.33          7.20         2.90 o
   1  -7   5          9.95         12.18         3.47 o
   2  -7   5          2.35          0.28         2.47 o
   3  -7   5          1.35          0.18         2.56 o
   4  -7   5         97.68        114.59        19.36 o
   5  -7   5          6.80         21.18         7.13 o
  -5  -6   5         19.04         33.40        13.73 o
  -4  -6   5          0.01         -3.87         6.77 o
  -3  -6   5          7.94          9.08         6.17 o
  -2  -6   5        121.67        114.49         8.31 o
  -1  -6   5         39.05         34.02         4.42 o
   0  -6   5         45.03         44.98         5.07 o
   1  -6   5          0.44          1.75         2.14 o
   2  -6   5          0.47          1.90         2.39 o
   3  -6   5         89.10         90.71         7.39 o
   4  -6   5          0.04         -2.49         4.70 o
   5  -6   5          7.88         10.15         2.56 o
  -6  -5   5          2.60          4.22         5.36 o
  -5  -5   5         11.61         20.57         6.16 o
  -4  -5   5         15.58         26.91         6.13 o
  -3  -5   5          3.52          0.56         2.08 o
  -2  -5   5         15.71         16.84         2.65 o
  -1  -5   5         22.27         15.95         3.12 o
   0  -5   5         20.06         22.66         3.48 o
   1  -5   5          2.06          0.99         1.88 o
   2  -5   5         16.53         20.95         3.84 o
   3  -5   5         42.29         43.70         5.33 o
   4  -5   5          3.63         14.38         8.63 o
   5  -5   5         49.13         40.81        12.49 o
  -6  -4   5          2.21          2.35         4.70 o
  -5  -4   5         28.29         35.02         7.27 o
  -4  -4   5         80.90         77.40         8.83 o
  -3  -4   5         17.09         11.94         3.41 o
  -2  -4   5         39.64         41.49         3.44 o
  -1  -4   5        110.77         99.30         3.74 o
   0  -4   5          1.23          0.41         1.45 o
   1  -4   5          2.22          1.08         0.74 o
   2  -4   5         92.36         87.92         4.30 o
   3  -4   5         15.62         17.40         2.88 o
   4  -4   5         39.42         28.07         5.80 o
   5  -4   5          6.14          6.45         2.25 o
  -6  -3   5          0.42          4.03         4.66 o
  -5  -3   5         15.02         18.84         5.87 o
  -4  -3   5          3.37          0.71         3.10 o
  -3  -3   5          0.10         -1.05         1.86 o
  -2  -3   5        793.37        820.38        12.37 o
  -1  -3   5        223.74        213.19         5.31 o
   0  -3   5         99.48         96.81         5.08 o
   1  -3   5        102.69         86.79         3.42 o
   2  -3   5        115.13        113.51         5.85 o
   3  -3   5         55.92         60.48         8.25 o
   4  -3   5         27.09         24.35         7.04 o
   5  -3   5          0.68          4.77         3.13 o
   6  -3   5          1.82          1.20         4.12 o
  -6  -2   5         16.31         19.55         6.69 o
  -5  -2   5          3.52          6.68         4.51 o
  -4  -2   5         17.03         14.19         4.78 o
  -3  -2   5         24.53         22.89         3.10 o
  -2  -2   5        163.11        148.85         5.29 o
  -1  -2   5          0.06          1.36         1.14 o
   0  -2   5        743.96        740.00         8.77 o
   1  -2   5        344.47        302.37         9.34 o
   2  -2   5        596.89        597.55        11.60 o
   3  -2   5         83.41         82.85         5.45 o
   4  -2   5         18.75         13.05         7.81 o
   5  -2   5          3.04          1.30         3.51 o
   6  -2   5          2.65          0.64         3.69 o
  -6  -1   5         11.35          3.75         4.73 o
  -5  -1   5          7.28          5.86         5.59 o
  -4  -1   5          8.50          7.00         3.88 o
  -3  -1   5        256.49        279.36         8.50 o
  -2  -1   5        198.13        214.91         6.03 o
  -1  -1   5         12.43         10.43         1.73 o
   0  -1   5        794.34        831.49         9.49 o
   1  -1   5        327.26        359.85         6.50 o
   2  -1   5        229.48        248.59         5.94 o
   3  -1   5        227.76        233.91        15.27 o
   4  -1   5         17.29          9.06         3.49 o
   5  -1   5          8.54          7.66         4.66 o
   6  -1   5          4.95          1.76         3.62 o
  -6   0   5          5.24          5.04         2.12 o
  -5   0   5         95.21         91.28        10.18 o
  -4   0   5         40.04         42.33         7.02 o
  -3   0   5         17.01         12.42         4.48 o
  -2   0   5         24.87         38.49         3.09 o
  -1   0   5        242.85        272.06         5.81 o
   0   0   5        114.57        113.13         3.40 o
   1   0   5       4235.88       4649.54        30.25 o
   2   0   5        330.61        320.87        13.86 o
   3   0   5        675.07        694.55        18.29 o
   4   0   5         89.53         82.20        37.80 o
   5   0   5          1.49          3.34         3.81 o
   6   0   5          0.00         -2.20         3.36 o
  -6   1   5          0.65          1.11         1.92 o
  -5   1   5         27.17         16.87        12.15 o
  -4   1   5         83.44         83.43         7.13 o
  -3   1   5         73.79         76.39         5.57 o
  -2   1   5       1419.73       1487.22        38.51 o
  -1   1   5        533.58        550.68         7.84 o
   0   1   5         27.71         26.92         1.97 o
   1   1   5       1723.41       1809.55        15.45 o
   2   1   5        242.12        248.68        15.75 o
   3   1   5        181.58        182.46        13.49 o
   4   1   5        182.99        195.25        14.77 o
   5   1   5         74.04         57.45         9.20 o
   6   1   5          0.07         -0.52         3.67 o
  -6   2   5          4.59          1.40         3.74 o
  -5   2   5         21.37         22.01         3.97 o
  -4   2   5          8.33          9.85         4.42 o
  -3   2   5         56.21         53.02         3.81 o
  -2   2   5        403.54        384.32        19.58 o
  -1   2   5        232.22        241.58        15.52 o
   0   2   5          0.13         -0.63         1.04 o
   1   2   5        991.56       1013.67        31.80 o
   2   2   5       1383.17       1390.41        37.24 o
   3   2   5         58.16         59.33         7.85 o
   4   2   5        354.32        397.66        78.16 o
   5   2   5         34.74         24.22        12.35 o
   6   2   5          0.73          3.52         3.63 o
  -5   3   5          7.61          6.95         2.34 o
  -4   3   5        379.37        388.78        23.91 o
  -3   3   5          0.01         -0.41         1.33 o
  -2   3   5         60.14         51.36         3.56 o
  -1   3   5          9.57          8.46         1.90 o
   0   3   5          3.03          1.81         1.36 o
   1   3   5          1.86          0.01         1.13 o
   2   3   5         74.62         74.35         7.56 o
   3   3   5        279.05        290.53        17.03 o
   4   3   5        171.09        173.26        13.15 o
   5   3   5         25.35         23.20         6.70 o
   6   3   5          6.48         12.11         4.85 o
  -5   4   5         28.20         27.81         4.53 o
  -4   4   5         20.17         19.63         3.71 o
  -3   4   5        459.99        446.79        21.11 o
  -2   4   5        203.58        204.55         7.51 o
  -1   4   5         20.44         22.25         2.16 o
   0   4   5         16.31          9.09         1.59 o
   1   4   5          5.45         15.65         5.94 o
   2   4   5        698.56        742.21        27.21 o
   3   4   5         83.15         79.02         9.18 o
   4   4   5        236.15        244.67        15.62 o
   5   4   5         51.47         44.07        17.19 o
   6   4   5          4.21          8.59         5.34 o
  -5   5   5          2.82          3.95         1.96 o
  -4   5   5         17.02         17.53         3.53 o
  -3   5   5        868.74        916.20        28.18 o
  -2   5   5         82.61         70.99         5.34 o
  -1   5   5         15.76         11.16         1.87 o
   0   5   5       1293.76       1407.22        15.49 o
   1   5   5         12.71         15.26         2.36 o
   2   5   5         28.39         28.60         3.07 o
   3   5   5          0.20          1.86         3.14 o
   4   5   5        125.19        120.97        10.98 o
   5   5   5         34.13         39.97        19.15 o
   6   5   5          3.16          8.81         4.39 o
  -5   6   5          3.61          4.28         1.92 o
  -4   6   5          1.10          0.00         2.67 o
  -3   6   5        195.64        211.94        11.44 o
  -2   6   5         27.03         25.79         3.75 o
  -1   6   5          0.12          0.59         1.24 o
   0   6   5         40.68         43.01         3.39 o
   1   6   5         74.24         74.36         4.10 o
   2   6   5         36.48         30.91         3.26 o
   3   6   5         68.44         88.09        10.27 o
   4   6   5         15.90          8.52         4.48 o
   5   6   5         37.31         28.70        12.44 o
   6   6   5          1.08         -0.88         4.46 o
  -5   7   5          0.41          3.58         3.20 o
  -4   7   5          4.43          6.07         4.68 o
  -3   7   5          1.84          1.02         1.99 o
  -2   7   5         49.64         43.22         6.75 o
  -1   7   5          0.02         -0.84         2.68 o
   0   7   5       1181.59       1234.77        16.77 o
   1   7   5        531.12        522.05        13.40 o
   2   7   5         12.17         12.25         2.60 o
   3   7   5          1.64          1.79         3.84 o
   4   7   5          1.02          1.88         3.45 o
   5   7   5          0.25          3.60         3.92 o
  -5   8   5         14.09         18.64         6.95 o
  -4   8   5          4.57         15.47         5.62 o
  -3   8   5          1.15          2.99         2.30 o
  -2   8   5         38.52         36.43         4.87 o
  -1   8   5         33.72         29.53         4.27 o
   0   8   5        127.50        112.29         5.55 o
   1   8   5        361.46        369.66         9.77 o
   2   8   5         50.76         51.55         4.51 o
   3   8   5          7.93          4.42         3.62 o
   4   8   5         13.06         12.01         4.85 o
   5   8   5          0.46         -1.14         4.71 o
  -4   9   5          0.45          0.49         0.70 o
  -3   9   5          0.01         -1.45         2.26 o
  -2   9   5          0.10          0.73         2.63 o
  -1   9   5        689.48        735.80        17.48 o
   0   9   5        136.18        136.69         7.65 o
   1   9   5        329.43        338.07         9.90 o
   2   9   5          9.11          9.27         2.69 o
   3   9   5         31.00         47.11         7.17 o
   4   9   5          0.83          0.09         2.85 o
   5   9   5          1.27          2.29         4.20 o
  -4  10   5          3.47          6.05         4.11 o
  -3  10   5          7.57          8.59         2.24 o
  -2  10   5          0.37          0.52         0.59 o
  -1  10   5        210.34        206.91         9.76 o
   0  10   5         90.10         90.48         6.78 o
   1  10   5        112.42        115.73         7.28 o
   2  10   5        152.57        161.50         7.41 o
   3  10   5         19.64         21.76         5.69 o
   4  10   5          1.49          3.78         3.61 o
   5  10   5          2.50          4.14         4.04 o
  -3  11   5          5.35          7.29         2.20 o
  -2  11   5         26.06         25.86         3.88 o
  -1  11   5          0.99          0.63         0.92 o
   0  11   5          9.63          9.20         2.48 o
   1  11   5         61.78         65.09         5.88 o
   2  11   5          5.68          9.64         3.63 o
   3  11   5          0.03          0.10         1.25 o
   4  11   5          0.99          2.27         5.38 o
  -2  12   5          1.55          1.37         1.16 o
  -1  12   5          0.61          0.80         0.75 o
   0  12   5          0.11          0.16         0.31 o
   1  12   5         22.03         23.71         3.64 o
   2  12   5         68.19         71.35         9.16 o
   3  12   5         14.94         15.86         3.98 o
   4  12   5          2.09         -1.82         5.12 o
  -1  13   5          7.24          8.46         2.38 o
   0  13   5          4.93          4.64         1.93 o
   1  13   5          0.61          2.38         2.86 o
   2  13   5         16.51         16.48         4.05 o
   1  14   5         26.29         35.01         6.66 o
  -2 -12   6          1.36          1.58         3.19 o
  -1 -12   6          5.85          5.07         3.22 o
   0 -12   6          7.41          3.04         3.29 o
   1 -12   6          1.48          5.01         3.62 o
  -3 -11   6          0.34          7.30         5.86 o
  -2 -11   6          4.60          5.63         3.34 o
  -1 -11   6          4.64          5.97         3.44 o
   0 -11   6          7.32          6.40         3.35 o
   1 -11   6          2.59          4.39         3.80 o
   2 -11   6         15.16         14.75         5.12 o
  -3 -10   6          0.84          9.80         7.80 o
  -2 -10   6          0.94         -1.69         4.24 o
  -1 -10   6         40.45         39.59         6.17 o
   0 -10   6          2.92          2.13         2.83 o
   1 -10   6          1.73          0.32         4.26 o
   2 -10   6          4.32          7.94         3.47 o
   3 -10   6          0.37          1.10         2.98 o
  -4  -9   6          0.57         -0.81         7.49 o
  -3  -9   6          6.97          6.36         7.78 o
  -2  -9   6          4.53          6.27         3.33 o
  -1  -9   6         76.03         73.74         7.76 o
   0  -9   6          1.94          1.64         2.83 o
   1  -9   6          7.10          9.85         3.85 o
   2  -9   6          0.36         -0.08         2.36 o
   3  -9   6         57.90         58.60         7.73 o
   4  -9   6          1.49          4.39         5.95 o
  -4  -8   6          9.48         10.22         8.66 o
  -3  -8   6          0.22         -0.22         5.86 o
  -2  -8   6         13.13         12.55        10.50 o
  -1  -8   6          3.25          0.91         2.43 o
   0  -8   6        129.67        128.60         8.39 o
   1  -8   6         34.43         36.48         5.81 o
   2  -8   6          0.06         -0.10         2.49 o
   3  -8   6          1.69          0.55         2.74 o
   4  -8   6          3.16          6.51         7.17 o
  -5  -7   6          2.76         -2.75         6.71 o
  -4  -7   6          2.80         -0.57         6.09 o
  -3  -7   6          1.67          2.16         2.69 o
  -2  -7   6        214.58        227.20        10.34 o
  -1  -7   6         84.31         76.78        12.48 o
   0  -7   6         65.84         60.12         6.31 o
   1  -7   6         11.88         20.19         4.24 o
   2  -7   6         12.39         14.86         4.10 o
   3  -7   6          7.83          9.94         3.72 o
   4  -7   6          8.81         12.13         8.55 o
  -5  -6   6          0.70          1.93         8.15 o
  -4  -6   6          1.27          6.68         8.02 o
  -3  -6   6          1.61          3.05         3.00 o
  -2  -6   6        143.58        145.18         7.99 o
  -1  -6   6        312.18        305.04        10.97 o
   0  -6   6        142.66        134.97         7.46 o
   1  -6   6         32.52         29.20         4.60 o
   2  -6   6        111.60        113.72         7.46 o
   3  -6   6          1.12          0.01         2.30 o
   4  -6   6          0.48         -0.22         5.75 o
   5  -6   6          5.46          8.10         3.51 o
  -6  -5   6          0.00         -5.20         5.23 o
  -5  -5   6          8.29         11.13         5.71 o
  -4  -5   6         21.54         18.41         5.52 o
  -3  -5   6          0.02          0.72         2.11 o
  -2  -5   6          0.17          1.89         2.44 o
  -1  -5   6        368.39        348.90        10.91 o
   0  -5   6        474.52        464.83        12.83 o
   1  -5   6         25.19         19.01         3.71 o
   2  -5   6         92.14         89.37         6.81 o
   3  -5   6         11.93         10.72         3.63 o
   4  -5   6          9.34         13.07         8.46 o
   5  -5   6          1.96          3.21         2.43 o
  -6  -4   6          2.54          8.79         5.31 o
  -5  -4   6          7.97          7.02         4.48 o
  -4  -4   6         68.21         72.32         8.63 o
  -3  -4   6          2.92          2.97         2.33 o
  -2  -4   6          1.90          1.20         1.60 o
  -1  -4   6        136.49        139.50         4.49 o
   0  -4   6        480.60        474.10        12.02 o
   1  -4   6       1165.81       1246.54        20.45 o
   2  -4   6          0.52          0.56         1.81 o
   3  -4   6         12.87         12.87         2.65 o
   4  -4   6         34.03         48.39        12.74 o
   5  -4   6          1.06          0.79         1.20 o
  -6  -3   6         19.66         18.97         6.70 o
  -5  -3   6          1.16          2.59         3.59 o
  -4  -3   6         36.70         32.93         6.61 o
  -3  -3   6         10.22         10.41         2.80 o
  -2  -3   6         44.93         43.37         3.57 o
  -1  -3   6        145.82        151.81         4.76 o
   0  -3   6         91.15         81.53         2.97 o
   1  -3   6       1289.49       1442.20        15.13 o
   2  -3   6        158.33        136.90         5.13 o
   3  -3   6         30.14         29.23         3.32 o
   4  -3   6         15.30         11.89         3.68 o
   5  -3   6          3.49          6.52         3.53 o
   6  -3   6          4.71          7.34         5.14 o
  -6  -2   6          1.73         -1.48         3.90 o
  -5  -2   6          0.33          0.49         3.73 o
  -4  -2   6         35.95         34.39         6.45 o
  -3  -2   6        475.72        497.97        10.91 o
  -2  -2   6         20.65         14.02         2.85 o
  -1  -2   6        366.24        388.44         7.44 o
   0  -2   6        686.70        696.48         9.69 o
   1  -2   6       1387.17       1402.71        14.80 o
   2  -2   6        854.60        916.34        12.81 o
   3  -2   6         43.81         40.45         3.56 o
   4  -2   6          5.06          3.29         3.05 o
   5  -2   6         11.54          9.19         7.51 o
   6  -2   6          2.71          4.19         7.56 o
  -6  -1   6          7.56          4.48         5.58 o
  -5  -1   6          5.88          9.81         4.82 o
  -4  -1   6          4.28          3.39         3.91 o
  -3  -1   6          0.68         -0.74         1.60 o
  -2  -1   6          0.05          1.41         1.53 o
  -1  -1   6         48.81         42.95         2.78 o
   0  -1   6       1471.45       1608.48        16.26 o
   1  -1   6        754.84        790.68        10.53 o
   2  -1   6        498.65        494.18         9.28 o
   3  -1   6         17.33         11.82         2.96 o
   4  -1   6        223.28        196.81        11.43 o
   5  -1   6          1.22         -2.82         3.31 o
   6  -1   6          6.69          0.46         8.27 o
  -6   0   6          0.01          0.00         0.28 o
  -5   0   6         95.54        111.66        11.42 o
  -4   0   6         36.89         39.42         6.83 o
  -3   0   6        133.39        145.08         5.82 o
  -2   0   6        456.87        469.98         9.04 o
  -1   0   6          4.46          4.79         1.42 o
   0   0   6         48.67         56.73         2.85 o
   1   0   6        477.27        500.98         8.03 o
   2   0   6         64.22         63.24         3.48 o
   3   0   6        122.14        111.32         7.65 o
   4   0   6         61.07         68.58        10.11 o
   5   0   6          1.87         -0.93         3.33 o
   6   0   6          1.63          3.72         3.82 o
  -6   1   6          0.32          2.60         5.12 o
  -5   1   6         16.83         16.84         3.61 o
  -4   1   6         22.35         23.36         5.85 o
  -3   1   6        302.89        282.76        20.23 o
  -2   1   6        179.41        178.76         5.88 o
  -1   1   6       1497.59       1724.38        16.15 o
   0   1   6       1494.96       1601.34        14.52 o
   1   1   6        174.30        196.01         4.96 o
   2   1   6          3.31          2.01         1.51 o
   3   1   6         67.63         64.03         6.39 o
   4   1   6         35.06         19.69        14.40 o
   5   1   6         23.58         14.14         5.17 o
   6   1   6          0.80          3.16         4.36 o
  -5   2   6          0.95          1.12         0.95 o
  -4   2   6        838.23        888.10        94.01 o
  -3   2   6        885.71        931.30        30.48 o
  -2   2   6        158.97        143.15        12.81 o
  -1   2   6        601.58        703.22        11.93 o
   0   2   6        338.36        365.23         5.81 o
   1   2   6         19.14         13.92         1.85 o
   2   2   6         18.73          9.15         3.85 o
   3   2   6        158.56        159.41        12.61 o
   4   2   6          9.88          5.64         4.43 o
   5   2   6          1.84          1.71         3.63 o
   6   2   6          4.36          0.20         3.69 o
  -5   3   6         10.96         13.53         4.26 o
  -4   3   6         56.34         54.37         6.04 o
  -3   3   6        565.93        540.82        23.22 o
  -2   3   6       1580.34       1651.89        40.59 o
  -1   3   6        231.54        234.47         7.20 o
   0   3   6       1088.79       1193.54        15.79 o
   1   3   6        459.13        471.62        21.69 o
   2   3   6        150.54        144.72        10.35 o
   3   3   6         28.72         12.64        18.08 o
   4   3   6         14.51          7.56         9.07 o
   5   3   6          9.96          9.72         5.74 o
   6   3   6          0.01          2.98         3.50 o
  -5   4   6          2.31          2.01         1.44 o
  -4   4   6          6.14          6.30         2.20 o
  -3   4   6        236.46        229.88         7.78 o
  -2   4   6        904.65        859.71        29.29 o
  -1   4   6         12.26         25.48         3.18 o
   0   4   6        215.27        252.93         5.45 o
   1   4   6         70.40         65.71         3.99 o
   2   4   6        509.32        533.31        23.06 o
   3   4   6          5.48          3.70         3.59 o
   4   4   6         22.99         14.78        21.37 o
   5   4   6         18.49         14.04         5.62 o
   6   4   6          0.32         -0.05         3.58 o
  -5   5   6          0.18          0.19         0.43 o
  -4   5   6          3.54          2.80         1.77 o
  -3   5   6        255.49        297.01        10.65 o
  -2   5   6        396.82        361.85        10.83 o
  -1   5   6       2014.84       2067.92        25.44 o
   0   5   6        177.80        167.22         5.53 o
   1   5   6          2.71          0.78         1.53 o
   2   5   6         12.30          7.60         3.69 o
   3   5   6         47.53         32.41        19.66 o
   4   5   6         11.79          4.09         8.56 o
   5   5   6          4.48          4.22         4.25 o
   6   5   6          0.06          1.80         3.82 o
  -5   6   6          0.24          0.31         0.48 o
  -4   6   6          0.01          3.07         2.89 o
  -3   6   6          2.81          3.52         2.14 o
  -2   6   6          0.14         -1.59         2.09 o
  -1   6   6        767.65        756.16        26.85 o
   0   6   6        591.55        596.12        10.43 o
   1   6   6        283.11        292.76         7.64 o
   2   6   6         77.31         82.27         6.21 o
   3   6   6          6.58          3.28        10.12 o
   4   6   6          3.54         -2.76         3.46 o
   5   6   6         15.53          7.90         6.97 o
  -5   7   6         12.26         10.14         5.36 o
  -4   7   6          6.36         14.44         5.73 o
  -3   7   6          2.63          0.05         2.84 o
  -2   7   6        780.30        826.67        18.01 o
  -1   7   6        208.49        210.64         8.54 o
   0   7   6        592.93        591.61        13.66 o
   1   7   6         63.47         67.14         4.46 o
   2   7   6         15.33         23.83         3.32 o
   3   7   6         17.40          9.94         8.72 o
   4   7   6          0.17         -1.00         2.95 o
   5   7   6          5.09          1.81         4.58 o
  -5   8   6          0.33         -0.18         4.31 o
  -4   8   6         31.73         42.52         5.87 o
  -3   8   6         52.96         45.28         5.66 o
  -2   8   6          1.63          1.33         2.05 o
  -1   8   6         13.01         10.08         3.45 o
   0   8   6        219.31        223.46         9.01 o
   1   8   6         90.60         88.75         5.15 o
   2   8   6         92.59        110.06         5.93 o
   3   8   6          1.80          2.04         3.46 o
   4   8   6          8.26          6.28         3.68 o
   5   8   6          1.64         -0.06         3.55 o
  -4   9   6          0.01         -2.55         2.55 o
  -3   9   6         95.70        109.28         8.66 o
  -2   9   6         15.64         16.15         3.57 o
  -1   9   6          0.37          2.80         2.19 o
   0   9   6         50.72         55.77         5.79 o
   1   9   6          0.57          0.14         2.15 o
   2   9   6         76.57         73.30         5.43 o
   3   9   6          0.00         -0.49         2.96 o
   4   9   6          6.09          8.29         3.96 o
   5   9   6          0.42         -1.21         3.50 o
  -4  10   6          0.29         -1.31         2.47 o
  -3  10   6         15.41         13.72         2.95 o
  -2  10   6         22.96         23.21         3.65 o
  -1  10   6         46.17         37.38         7.55 o
   0  10   6          9.92          5.47         2.72 o
   1  10   6         36.13         39.46         5.18 o
   2  10   6         13.93         20.59         4.06 o
   3  10   6          2.79          5.78         4.01 o
   4  10   6          3.69          5.07         3.89 o
   5  10   6          6.48          4.94         4.13 o
  -3  11   6         10.40         12.25         2.68 o
  -2  11   6         14.84         11.52         4.11 o
  -1  11   6         16.76         16.93         3.18 o
   0  11   6          3.29          3.81         1.60 o
   1  11   6         17.56         20.84         4.53 o
   2  11   6          0.15          0.15         0.38 o
   3  11   6          0.70          0.69         0.83 o
   4  11   6          0.00          0.57         5.93 o
  -2  12   6          0.09         -0.53         2.79 o
  -1  12   6          1.14          0.22         1.70 o
   0  12   6         69.68         66.41         6.25 o
   1  12   6          1.88          2.71         1.56 o
   2  12   6          1.46          1.50         1.22 o
   3  12   6         11.14         11.46         3.38 o
  -1  13   6         12.13         10.36         2.76 o
   0  13   6          6.05          5.56         2.11 o
   1  13   6          1.51          1.50         1.14 o
   2  13   6          4.24          4.06         2.02 o
   1  14   6          0.55          4.74         3.34 o
  -2 -12   7          0.19         -1.53         3.19 o
  -1 -12   7          0.02         -0.43         4.42 o
   0 -12   7          2.71          3.46         3.53 o
  -2 -11   7          0.19          1.14         3.75 o
  -1 -11   7          2.24          1.66         2.99 o
   0 -11   7         13.13         18.76         4.76 o
   1 -11   7          3.53          2.09         3.57 o
   2 -11   7          4.33          4.19         5.33 o
  -3 -10   7          3.03          6.99         8.37 o
  -2 -10   7          1.38          2.62         4.18 o
  -1 -10   7          3.18          0.27         2.54 o
   0 -10   7          3.91          3.97         2.99 o
   1 -10   7         27.83         32.28         6.31 o
   2 -10   7          1.84          3.08         3.44 o
   3 -10   7          0.78          0.52         3.49 o
  -4  -9   7          0.04          6.93         8.55 o
  -3  -9   7          4.56          8.66         8.66 o
  -2  -9   7         21.22         25.00         5.09 o
  -1  -9   7          1.03          2.95         3.08 o
   0  -9   7          0.11         -0.72         2.65 o
   1  -9   7         49.62         52.76         7.09 o
   2  -9   7          3.00          2.38         2.96 o
   3  -9   7          5.88          8.22         4.03 o
  -4  -8   7          2.14          1.77         7.03 o
  -3  -8   7         36.95         57.66        14.86 o
  -2  -8   7         45.42         40.59         5.78 o
  -1  -8   7         19.62         17.25         5.37 o
   0  -8   7         28.20         24.46         4.99 o
   1  -8   7         26.55         21.89         4.75 o
   2  -8   7          4.32          3.66         3.36 o
   3  -8   7          3.33          4.26         3.54 o
   4  -8   7          1.48          6.29         6.86 o
  -5  -7   7          0.00          4.77         7.12 o
  -4  -7   7          0.00          5.25         8.00 o
  -3  -7   7         10.44         13.82         4.16 o
  -2  -7   7          0.24          1.59         2.75 o
  -1  -7   7         16.88         19.72         4.86 o
   0  -7   7         30.79         26.40         4.71 o
   1  -7   7          6.26          7.47         3.20 o
   2  -7   7         18.20         20.38         4.55 o
   3  -7   7          0.64          1.07         2.99 o
   4  -7   7          3.88         10.57         8.39 o
  -5  -6   7          3.29          7.49         8.02 o
  -4  -6   7          4.04         10.60         7.85 o
  -3  -6   7         26.65         23.17         4.79 o
  -2  -6   7         22.93         25.96         4.65 o
  -1  -6   7          0.11         -1.14         2.10 o
   0  -6   7          0.01         -1.80         1.80 o
   1  -6   7        155.25        132.24        12.22 o
   2  -6   7          5.36          3.72         2.80 o
   3  -6   7         33.24         32.74         5.43 o
   4  -6   7          1.17          7.10         6.79 o
   5  -6   7         10.66         24.44         7.60 o
  -5  -5   7          0.83          6.88         8.44 o
  -4  -5   7         29.41         21.77        10.73 o
  -3  -5   7         10.41          9.58         3.72 o
  -2  -5   7          1.17         -0.99         2.32 o
  -1  -5   7          1.95         -1.58         1.58 o
   0  -5   7         30.21         28.69         4.37 o
   1  -5   7          8.80          8.62         2.79 o
   2  -5   7          2.02         -0.22         2.20 o
   3  -5   7         45.84         53.79         6.08 o
   4  -5   7         30.08         38.39        12.20 o
   5  -5   7          7.70          9.57         2.59 o
  -6  -4   7          4.47          3.42         5.54 o
  -5  -4   7          4.81          2.80         6.72 o
  -4  -4   7         21.13         22.19         5.87 o
  -3  -4   7         10.04          7.45         2.68 o
  -2  -4   7          2.47          1.90         1.87 o
  -1  -4   7        166.28        157.91         7.42 o
   0  -4   7         13.29         17.63         3.47 o
   1  -4   7         87.49         72.30         5.85 o
   2  -4   7          0.67          0.47         2.14 o
   3  -4   7        136.50        110.88         7.58 o
   4  -4   7        186.58        211.36        21.16 o
   5  -4   7         23.74         23.24         8.60 o
  -6  -3   7          0.67          6.73         5.54 o
  -5  -3   7          0.23          1.43         3.73 o
  -4  -3   7          5.51          3.10         3.97 o
  -3  -3   7         12.84         12.93         2.91 o
  -2  -3   7        310.94        316.80         8.92 o
  -1  -3   7         52.58         57.44         3.37 o
   0  -3   7        170.96        177.91         4.75 o
   1  -3   7         81.26         71.86         5.40 o
   2  -3   7        273.89        262.70         7.27 o
   3  -3   7          4.23          1.65         1.94 o
   4  -3   7         28.42         39.88         7.63 o
   5  -3   7        112.77        125.91        24.35 o
  -6  -2   7         17.75         14.22         7.49 o
  -5  -2   7         38.82         30.55         9.26 o
  -4  -2   7          3.23          4.84         4.06 o
  -3  -2   7          0.14          2.10         2.19 o
  -2  -2   7        145.03        129.93         5.37 o
  -1  -2   7          7.01          8.10         1.84 o
   0  -2   7        144.25        160.83         4.82 o
   1  -2   7        169.65        184.66         5.46 o
   2  -2   7        146.68        152.08         5.50 o
   3  -2   7         43.65         36.66         6.59 o
   4  -2   7         29.25         18.67         7.08 o
   5  -2   7         47.34         64.41         9.17 o
   6  -2   7         10.47         21.29         8.13 o
  -6  -1   7          0.58          1.69         5.20 o
  -5  -1   7         11.57         12.70         5.37 o
  -4  -1   7         84.57         69.78        21.20 o
  -3  -1   7          1.22          0.00         1.81 o
  -2  -1   7       1011.27       1119.63        15.24 o
  -1  -1   7        449.64        471.04         8.66 o
   0  -1   7          9.70         10.19         1.74 o
   1  -1   7        555.07        622.32         9.84 o
   2  -1   7        680.13        734.90        11.43 o
   3  -1   7        402.03        388.95        14.28 o
   4  -1   7          1.35          1.82         2.30 o
   5  -1   7          0.53          2.69         3.58 o
   6  -1   7         20.84         22.90        28.40 o
  -6   0   7          0.51          3.34         6.27 o
  -5   0   7         95.88        116.46        26.82 o
  -4   0   7        113.75        135.77        10.14 o
  -3   0   7          4.04          2.27         1.73 o
  -2   0   7        402.50        388.46         8.52 o
  -1   0   7        112.04        117.11         4.27 o
   0   0   7        101.61         95.95         3.75 o
   1   0   7         70.43         77.70         3.64 o
   2   0   7       1061.15       1182.41        14.34 o
   3   0   7         11.79          8.35         2.96 o
   4   0   7         34.81         25.81        10.70 o
   5   0   7          0.13         -1.10         3.16 o
   6   0   7          1.55         -3.69         5.22 o
  -5   1   7          0.12          0.19         0.57 o
  -4   1   7         28.77         32.99         4.67 o
  -3   1   7        104.29         96.14         5.23 o
  -2   1   7          1.26          8.60         2.04 o
  -1   1   7        998.81       1062.62        12.60 o
   0   1   7        293.99        293.39         6.07 o
   1   1   7       1140.01       1233.60        16.77 o
   2   1   7        405.24        419.35        20.45 o
   3   1   7        203.31        175.35        11.82 o
   4   1   7          9.18          1.64         4.14 o
   5   1   7          3.78          3.07         1.90 o
   6   1   7          1.72          7.71         7.22 o
  -5   2   7          0.62          0.39         0.85 o
  -4   2   7          0.18          0.31         0.54 o
  -3   2   7          5.34          1.96         1.90 o
  -2   2   7        198.27        181.23         5.98 o
  -1   2   7        227.32        223.88         7.08 o
   0   2   7          4.40          3.92         1.23 o
   1   2   7        256.31        189.15        10.35 o
   2   2   7        188.88        206.02        22.02 o
   3   2   7        200.19        208.25        14.41 o
   4   2   7        209.74        215.15        14.65 o
   5   2   7         15.16         13.50         6.66 o
   6   2   7          0.67          6.05         3.98 o
  -5   3   7          1.74          1.87         1.26 o
  -4   3   7          0.08         -0.17         1.72 o
  -3   3   7        151.17        146.51         6.20 o
  -2   3   7         82.42         83.16         5.10 o
  -1   3   7         42.82         41.31         3.75 o
   0   3   7        550.34        541.72        10.72 o
   1   3   7       1352.24       1291.27        35.89 o
   2   3   7       1619.91       1697.32        41.15 o
   3   3   7        134.48        138.66        11.76 o
   4   3   7          8.91          4.19         3.76 o
   5   3   7          4.87          6.94         3.98 o
   6   3   7          0.00          2.46         3.42 o
  -5   4   7          3.32          4.17         1.75 o
  -4   4   7          0.71          0.77         0.85 o
  -3   4   7         89.45         82.98         5.16 o
  -2   4   7          1.17          0.60         1.61 o
  -1   4   7        133.19        115.41         5.61 o
   0   4   7        672.17        685.98        21.58 o
   1   4   7        119.59        131.61         9.97 o
   2   4   7       1509.71       1434.94        37.84 o
   3   4   7        200.79        210.68        14.49 o
   4   4   7         64.18         55.99         9.99 o
   5   4   7        125.95        126.50        15.38 o
   6   4   7          0.79          2.78         3.75 o
  -5   5   7          0.23          0.77         3.23 o
  -4   5   7          3.89          4.64         1.90 o
  -3   5   7         16.36         18.27         3.55 o
  -2   5   7          0.14         -0.70         1.40 o
  -1   5   7        151.26        138.71        10.42 o
   0   5   7        339.68        383.20        10.16 o
   1   5   7        227.49        225.07        14.98 o
   2   5   7        650.56        632.48        25.12 o
   3   5   7        186.94        177.21        13.30 o
   4   5   7         57.64         25.00        25.39 o
   5   5   7          0.02         -4.87         5.55 o
   6   5   7          3.43         -2.31         9.36 o
  -5   6   7          9.63         12.30         5.60 o
  -4   6   7         50.00         52.32        10.49 o
  -3   6   7          4.00          4.10         2.35 o
  -2   6   7         52.22         49.97         5.26 o
  -1   6   7        428.71        396.67        11.31 o
   0   6   7        110.38         94.81         5.51 o
   1   6   7        116.61        132.63         5.34 o
   2   6   7          2.51          1.86         1.80 o
   3   6   7        415.07        436.71        20.87 o
   4   6   7        118.04        114.68        11.41 o
   5   6   7         15.35          9.31         7.46 o
  -5   7   7          0.05          2.16         4.70 o
  -4   7   7         21.38         12.96         3.48 o
  -3   7   7          4.48          2.22         2.17 o
  -2   7   7         67.40         62.86         6.02 o
  -1   7   7        385.47        381.55        11.70 o
   0   7   7        113.51        105.92         9.62 o
   1   7   7        160.84        148.52         6.10 o
   2   7   7          0.55          1.69         1.87 o
   3   7   7          0.10          1.66         3.27 o
   4   7   7          4.70          4.37         3.30 o
   5   7   7         13.23         14.77         5.37 o
  -4   8   7         19.13         23.45         4.53 o
  -3   8   7          3.32          0.47         2.36 o
  -2   8   7         38.39         31.00         4.64 o
  -1   8   7         29.20         28.19         4.18 o
   0   8   7        298.36        317.65        10.85 o
   1   8   7        161.91        160.82         7.65 o
   2   8   7         46.00         53.81         5.11 o
   3   8   7          2.73          7.49         4.27 o
   4   8   7         49.71         27.25        17.88 o
   5   8   7         25.93         29.52        14.94 o
  -4   9   7          1.61          2.97         2.42 o
  -3   9   7          1.76          2.34         2.49 o
  -2   9   7         34.10         28.64         4.63 o
  -1   9   7         41.08         48.21         5.65 o
   0   9   7         25.17         23.22         4.07 o
   1   9   7         44.28         41.24         5.16 o
   2   9   7         10.34         13.61         4.15 o
   3   9   7         11.85         16.63         5.13 o
   4   9   7          4.78          7.78         5.10 o
   5   9   7         12.27         19.83         6.03 o
  -4  10   7          6.61         11.52         3.63 o
  -3  10   7          0.08         -1.96         1.96 o
  -2  10   7         42.04         33.49         7.06 o
  -1  10   7         68.89         81.17         7.42 o
   0  10   7          0.07         -1.90         1.90 o
   1  10   7         50.82         58.78         6.15 o
   2  10   7         82.64         88.69         7.11 o
   3  10   7          0.61          1.53         3.56 o
   4  10   7          4.62          7.07         3.61 o
   5  10   7          0.73         -1.37         3.56 o
  -3  11   7          2.41          3.22         1.41 o
  -2  11   7         12.77         10.16         2.91 o
  -1  11   7         41.83         41.20         4.90 o
   0  11   7          8.23          9.06         2.35 o
   1  11   7         53.08         56.25         6.01 o
   2  11   7         23.78         25.75         5.33 o
   3  11   7          0.01          0.28         4.31 o
   4  11   7          2.30          1.73         3.41 o
  -2  12   7          0.03          0.27         1.42 o
  -1  12   7         15.27         13.38         3.10 o
   0  12   7        110.02        123.12        13.09 o
   1  12   7         54.42         58.77         5.73 o
   2  12   7          9.58          9.44         3.07 o
   3  12   7          2.17          2.06         1.44 o
  -1  13   7          0.09         -0.20         1.42 o
   0  13   7         33.04         35.46         4.69 o
   1  13   7         33.34         33.84         4.57 o
   2  13   7          9.29          9.34         3.05 o
   1  14   7         19.61         26.16         6.53 o
  -2 -11   8          0.82          1.68         2.60 o
  -1 -11   8          0.03          0.14         2.96 o
   0 -11   8          0.13          3.15         2.77 o
   1 -11   8          8.79         13.20         4.91 o
  -3 -10   8          0.05         -2.60         6.18 o
  -2 -10   8          2.00         -2.66         2.66 o
  -1 -10   8          3.30          5.56         3.37 o
   0 -10   8          3.06          4.00         2.84 o
   1 -10   8         50.63         55.58         7.83 o
   2 -10   8         12.24         14.52         4.80 o
   3 -10   8          4.16          0.66         4.50 o
  -3  -9   8          2.56          5.05         7.12 o
  -2  -9   8         31.83         35.89         6.04 o
  -1  -9   8          0.06         -0.89         2.60 o
   0  -9   8          4.53          7.40         3.33 o
   1  -9   8         28.95         25.12         5.40 o
   2  -9   8         38.88         35.78         6.42 o
   3  -9   8          0.94         -2.85         2.85 o
  -4  -8   8          0.11          2.79         7.98 o
  -3  -8   8          0.06         -1.49         3.01 o
  -2  -8   8         56.44         45.86         6.32 o
  -1  -8   8         62.32         63.68         7.18 o
   0  -8   8         29.31         25.80         5.23 o
   1  -8   8          8.04          6.32         3.51 o
   2  -8   8         47.69         41.41         7.05 o
   3  -8   8          4.05          3.97         3.22 o
   4  -8   8          2.92         14.29         8.66 o
  -4  -7   8          1.38         -0.44         7.08 o
  -3  -7   8          7.39          4.94         3.71 o
  -2  -7   8          1.68          2.46         2.91 o
  -1  -7   8        199.61        209.62        10.49 o
   0  -7   8          2.86          3.82         4.29 o
   1  -7   8          1.34          2.02         2.61 o
   2  -7   8         54.12         52.29         6.79 o
   3  -7   8         15.58         19.14         4.78 o
   4  -7   8          1.09          0.07         5.29 o
  -5  -6   8          0.33         -6.29         6.29 o
  -4  -6   8          0.50          5.45         6.68 o
  -3  -6   8         37.74         30.87         5.37 o
  -2  -6   8        119.10        118.60         8.10 o
  -1  -6   8         84.35         83.21        16.33 o
   0  -6   8        136.06        117.62         7.92 o
   1  -6   8         34.92         36.27         5.39 o
   2  -6   8          2.81          1.19         2.51 o
   3  -6   8         16.19         21.01         4.72 o
   4  -6   8         14.16         16.70        10.71 o
  -5  -5   8          0.96         -0.46         7.49 o
  -4  -5   8          0.87          1.47         6.49 o
  -3  -5   8          1.36          0.30         2.85 o
  -2  -5   8         35.17         38.72         5.37 o
  -1  -5   8         27.24         30.03         6.19 o
   0  -5   8         49.05         49.24        10.29 o
   1  -5   8        289.43        305.28        13.84 o
   2  -5   8          2.59          2.53         2.66 o
   3  -5   8          5.08          3.83         5.83 o
   4  -5   8         37.74         46.63        13.27 o
   5  -5   8          6.23          6.84         2.24 o
  -5  -4   8          4.04          5.58         4.39 o
  -4  -4   8          0.24         -3.12         3.25 o
  -3  -4   8         70.67         64.15         5.33 o
  -2  -4   8        252.03        259.83        10.43 o
  -1  -4   8        201.33        169.58         8.02 o
   0  -4   8         42.56         30.78         4.83 o
   1  -4   8          0.54          0.45         2.44 o
   2  -4   8        101.56         90.30         6.87 o
   3  -4   8          0.16          0.17         2.48 o
   4  -4   8          0.79          1.42         5.80 o
   5  -4   8          0.06          0.22         1.12 o
  -5  -3   8          7.32          9.00         4.84 o
  -4  -3   8          3.05          3.93         3.94 o
  -3  -3   8         79.04         71.62         5.30 o
  -2  -3   8        162.90        154.91         6.19 o
  -1  -3   8        358.11        326.54        11.24 o
   0  -3   8        865.75        943.10        12.43 o
   1  -3   8         22.16         18.61         2.77 o
   2  -3   8        468.41        488.64        10.30 o
   3  -3   8          1.00          1.56         1.95 o
   4  -3   8         55.47         56.45        13.44 o
   5  -3   8          2.39          3.32         1.50 o
  -5  -2   8         10.49         14.20         5.70 o
  -4  -2   8          3.74          2.13         3.64 o
  -3  -2   8         35.05         35.47         4.03 o
  -2  -2   8          1.97          2.36         1.95 o
  -1  -2   8       1168.12       1197.21        15.24 o
   0  -2   8         86.01        100.42         4.56 o
   1  -2   8        704.67        713.23        11.31 o
   2  -2   8         19.34         22.10         2.92 o
   3  -2   8         57.69         53.79         6.49 o
   4  -2   8          3.87          3.21         2.91 o
   5  -2   8          8.20          6.06         3.74 o
  -5  -1   8          2.12          1.82         1.41 o
  -4  -1   8         77.23         69.49        27.16 o
  -3  -1   8          0.06         -1.71         1.78 o
  -2  -1   8        143.86        151.30         5.82 o
  -1  -1   8       1014.79       1022.74        13.79 o
   0  -1   8       1194.34       1367.01        15.41 o
   1  -1   8       1574.86       1762.16        18.49 o
   2  -1   8          5.76          4.92         1.94 o
   3  -1   8         40.59         40.14         5.82 o
   4  -1   8         24.42         16.36         6.94 o
   5  -1   8          8.72          5.47         6.74 o
   6  -1   8          3.82          3.14         4.17 o
  -5   0   8          2.52          2.67         1.51 o
  -4   0   8        221.39        221.47        11.13 o
  -3   0   8        174.32        168.60         6.73 o
  -2   0   8          8.67         10.21         2.17 o
  -1   0   8        211.95        181.96         5.56 o
   0   0   8        359.97        336.26         7.20 o
   1   0   8        202.60        249.89         6.49 o
   2   0   8         62.83         61.48         5.37 o
   3   0   8        270.63        232.95        14.35 o
   4   0   8         68.96         80.32         8.79 o
   5   0   8          0.22         -2.67         3.12 o
   6   0   8          1.99         -5.27         8.01 o
  -5   1   8         35.16         35.73         5.09 o
  -4   1   8          2.08          1.92         1.44 o
  -3   1   8        559.26        605.42        12.38 o
  -2   1   8         87.38         71.37         4.12 o
  -1   1   8         83.48         94.15         3.96 o
   0   1   8        229.54        211.63         5.58 o
   1   1   8       1259.17       1379.07        15.57 o
   2   1   8         81.63         83.57         4.88 o
   3   1   8          5.14          3.57         2.28 o
   4   1   8         51.91         27.85        22.45 o
   5   1   8          5.94         -0.47         3.29 o
   6   1   8          2.56          5.22         7.71 o
  -5   2   8         25.70         31.30         7.88 o
  -4   2   8         47.55         49.82         5.76 o
  -3   2   8         93.48         91.13         5.24 o
  -2   2   8        523.92        480.51         9.53 o
  -1   2   8        358.12        345.09         6.72 o
   0   2   8        164.55        133.68         4.24 o
   1   2   8        774.21        758.13        27.50 o
   2   2   8        988.83        950.77        30.79 o
   3   2   8         36.20         21.32        19.48 o
   4   2   8        298.77        282.83        16.80 o
   5   2   8          2.20          0.89         4.09 o
   6   2   8          5.26          2.82         3.64 o
  -5   3   8         49.69         58.16         9.56 o
  -4   3   8         61.82         64.60         6.57 o
  -3   3   8          3.46          3.64         1.42 o
  -2   3   8         16.39          8.79         2.53 o
  -1   3   8        735.36        753.33        14.20 o
   0   3   8          7.51          6.90         2.09 o
   1   3   8        310.22        304.57        17.43 o
   2   3   8         83.36         76.10         4.87 o
   3   3   8          4.92          4.52         4.73 o
   4   3   8         29.99         15.23        17.02 o
   5   3   8         50.10         29.83        27.68 o
   6   3   8          4.76          7.05         4.64 o
  -5   4   8          0.55         -0.01         1.56 o
  -4   4   8         35.65         38.11         5.18 o
  -3   4   8         60.74         67.74         6.02 o
  -2   4   8        210.38        197.00         8.18 o
  -1   4   8        541.19        538.49        12.51 o
   0   4   8         19.06         19.04         3.14 o
   1   4   8         78.73         89.02         4.96 o
   2   4   8        229.29        237.43        15.39 o
   3   4   8        130.48        133.68        11.55 o
   4   4   8         21.27         10.07         6.82 o
   5   4   8          0.32          3.39         4.00 o
   6   4   8          0.64          2.40         8.59 o
  -5   5   8          3.22          4.21         2.12 o
  -4   5   8         94.15        100.42        13.77 o
  -3   5   8         64.21         67.94         6.31 o
  -2   5   8        821.20        868.60        25.78 o
  -1   5   8         53.07         54.49         4.86 o
   0   5   8        180.22        175.60         7.21 o
   1   5   8         97.21         98.31         9.60 o
   2   5   8          6.70          9.76         2.48 o
   3   5   8        167.21        163.22        12.76 o
   4   5   8          1.93          0.96         2.61 o
   5   5   8          0.03          7.11         4.66 o
  -5   6   8         11.36         22.68         7.21 o
  -4   6   8         16.68         21.37         4.15 o
  -3   6   8        182.58        184.84         9.21 o
  -2   6   8        383.35        423.72        12.93 o
  -1   6   8        240.66        233.12         8.96 o
   0   6   8         21.68         19.80         3.42 o
   1   6   8          2.61          1.38         1.78 o
   2   6   8         63.21         72.28         5.23 o
   3   6   8         13.39          2.73         7.28 o
   4   6   8          0.41         -0.45         3.25 o
   5   6   8          1.76          2.07         4.21 o
  -5   7   8          3.42          0.66         4.33 o
  -4   7   8         10.21          7.87         3.08 o
  -3   7   8         68.12         72.42         7.05 o
  -2   7   8        138.45        154.35         8.28 o
  -1   7   8        120.73        110.52         9.87 o
   0   7   8         23.27         24.85         3.88 o
   1   7   8          2.51          1.52         2.19 o
   2   7   8         16.47         19.06         3.28 o
   3   7   8          7.48          3.69         7.56 o
   4   7   8          0.61          0.40         3.55 o
   5   7   8          0.27          3.67         3.79 o
  -4   8   8          8.88          9.36         2.35 o
  -3   8   8         84.18         90.11         7.99 o
  -2   8   8        197.74        203.68         9.73 o
  -1   8   8         55.47         49.69         5.62 o
   0   8   8         79.52         75.39         6.74 o
   1   8   8         90.58         97.35         6.28 o
   2   8   8         20.52         24.61         3.53 o
   3   8   8          0.05          0.88         3.47 o
   4   8   8         11.71          4.92         4.37 o
   5   8   8          6.56         10.29         4.84 o
  -4   9   8          1.67         -2.65         3.88 o
  -3   9   8         37.29         40.02         5.89 o
  -2   9   8         40.34         42.62         5.74 o
  -1   9   8         35.26         36.05         5.15 o
   0   9   8          0.65         -0.12         2.06 o
   1   9   8         56.98         58.47         5.91 o
   2   9   8          2.89          2.70         2.34 o
   3   9   8          6.69          6.85         4.14 o
   4   9   8          1.09          2.24         3.77 o
   5   9   8          3.00          8.92         4.45 o
  -4  10   8          1.51          0.04         2.64 o
  -3  10   8         14.88         12.01         3.46 o
  -2  10   8         31.98         29.99         5.04 o
  -1  10   8         50.52         59.37         6.59 o
   0  10   8         61.92         61.98         6.58 o
   1  10   8          6.59          6.03         2.99 o
   2  10   8          8.63          7.24         3.17 o
   3  10   8          5.69          0.92         4.85 o
   4  10   8          0.80          2.43         3.62 o
   5  10   8         10.49          9.99         7.52 o
  -3  11   8         12.52         14.02         2.87 o
  -2  11   8         21.96         19.19         4.50 o
  -1  11   8         16.08         18.33         6.97 o
   0  11   8         47.42         50.57         6.36 o
   1  11   8          5.62          5.10         3.07 o
   2  11   8          0.50          2.66         5.69 o
   3  11   8          0.83         -1.82         4.07 o
   4  11   8          4.04          8.11         5.64 o
  -2  12   8          0.00          1.36         3.17 o
  -1  12   8          3.99          5.17         1.81 o
   0  12   8          5.86          5.55         2.06 o
   1  12   8          2.53          0.71         2.15 o
   2  12   8         14.04         14.77         3.84 o
   3  12   8          3.46          3.68         1.92 o
  -1  13   8          7.60          8.01         2.39 o
   0  13   8          0.37         -0.59         2.45 o
   1  13   8          1.15          0.30         1.55 o
   2  13   8          7.95          7.69         2.77 o
   1  14   8          3.90          4.68         3.85 o
  -2 -11   9          3.63         -1.77         2.93 o
  -1 -11   9         14.48         15.64         4.29 o
   0 -11   9          3.02          2.19         2.98 o
   1 -11   9          2.30          0.97         3.53 o
  -2 -10   9          0.12          0.59         2.84 o
  -1 -10   9          0.69         -0.16         2.52 o
   0 -10   9          0.01          2.76         3.11 o
   1 -10   9          7.14          7.96         4.63 o
   2 -10   9          0.01          0.79         3.20 o
   3 -10   9          1.49          3.06         5.03 o
  -3  -9   9          1.47         -0.28         6.49 o
  -2  -9   9          1.00         -1.62         2.46 o
  -1  -9   9          0.10          0.68         2.74 o
   0  -9   9          0.26          1.11         2.87 o
   1  -9   9          1.83          3.16         3.06 o
   2  -9   9          6.33         12.65         5.28 o
   3  -9   9          7.21          8.39         4.15 o
  -4  -8   9          3.50          3.14         8.39 o
  -3  -8   9         19.38         20.87         5.24 o
  -2  -8   9          5.86          4.32         3.36 o
  -1  -8   9          6.96          6.68         3.54 o
   0  -8   9         31.28         28.69         5.90 o
   1  -8   9         66.76         76.37         8.32 o
   2  -8   9         29.25         19.49         5.64 o
   3  -8   9         18.41         25.25         5.54 o
  -4  -7   9         16.13         24.81        11.89 o
  -3  -7   9          0.75          1.59         3.19 o
  -2  -7   9          2.25         -1.88         2.65 o
  -1  -7   9         38.25         34.80         5.67 o
   0  -7   9         42.18         35.08         5.63 o
   1  -7   9         19.98         22.84         5.14 o
   2  -7   9          0.03          0.50         2.76 o
   3  -7   9         27.95         40.47         6.63 o
   4  -7   9          0.85         -0.64         5.77 o
  -5  -6   9          0.00         -6.27         7.56 o
  -4  -6   9          0.60          4.11         6.95 o
  -3  -6   9          3.17          5.17         3.70 o
  -2  -6   9          3.87          7.46         3.64 o
  -1  -6   9         39.06         45.03         6.40 o
   0  -6   9         46.88         44.96        15.89 o
   1  -6   9        123.64        116.52         8.17 o
   2  -6   9          5.79          2.91         2.94 o
   3  -6   9          0.88          7.10         3.58 o
   4  -6   9         95.34         96.31        18.29 o
  -5  -5   9          0.98         -2.33         6.09 o
  -4  -5   9         14.93          9.40         8.04 o
  -3  -5   9         39.27         50.12         6.47 o
  -2  -5   9         14.92         15.00         4.77 o
  -1  -5   9        184.30        201.67         9.64 o
   0  -5   9         54.93         39.63        10.19 o
   1  -5   9         31.92         31.75        10.22 o
   2  -5   9          0.80         -0.88         2.50 o
   3  -5   9         40.09         40.89        14.26 o
   4  -5   9         14.05         15.38         9.90 o
  -5  -4   9          0.28          8.02         8.92 o
  -4  -4   9          0.01         -5.25         5.25 o
  -3  -4   9          0.03          3.68         3.18 o
  -2  -4   9         62.32         71.91         6.76 o
  -1  -4   9         73.78         64.37         6.17 o
   0  -4   9         59.91         58.74        17.08 o
   1  -4   9          6.02          7.73         3.12 o
   2  -4   9         79.90         81.19         6.79 o
   3  -4   9        262.48        317.29        13.24 o
   4  -4   9          0.12          2.36         5.88 o
   5  -4   9         34.18         32.89        10.18 o
  -5  -3   9          0.21          2.61         3.87 o
  -4  -3   9          0.41         -0.64         3.31 o
  -3  -3   9         12.90         16.37         3.35 o
  -2  -3   9          2.67          2.27         1.99 o
  -1  -3   9         56.71         61.26         4.02 o
   0  -3   9         64.13         79.74        14.58 o
   1  -3   9          5.20          5.73         3.33 o
   2  -3   9        218.60        232.54        10.22 o
   3  -3   9         29.46         21.53         9.51 o
   4  -3   9         29.37         25.33        10.64 o
   5  -3   9          4.23          4.11         1.95 o
  -5  -2   9         16.85         18.74         3.62 o
  -4  -2   9          1.58          4.50         4.11 o
  -3  -2   9          3.28          5.00         2.31 o
  -2  -2   9         73.29         84.45         5.10 o
  -1  -2   9         75.75         79.26         4.34 o
   0  -2   9        686.49        736.02        11.64 o
   1  -2   9         20.23         28.96         3.07 o
   2  -2   9         85.65         70.48         7.49 o
   3  -2   9        246.00        238.73        11.84 o
   4  -2   9         80.90         90.06        11.90 o
   5  -2   9          0.04          4.02         3.28 o
  -5  -1   9          0.16          0.30         0.90 o
  -4  -1   9          3.29          3.28         1.70 o
  -3  -1   9         14.02         10.76         2.86 o
  -2  -1   9         45.17         44.45         3.94 o
  -1  -1   9        752.52        805.68        12.76 o
   0  -1   9        362.35        363.00         8.04 o
   1  -1   9        351.33        409.52         8.97 o
   2  -1   9          1.77          3.36         2.02 o
   3  -1   9        176.38        169.02        10.14 o
   4  -1   9          4.88          4.24         3.03 o
   5  -1   9          8.70         11.19         4.04 o
   6  -1   9         21.61         36.85         9.20 o
  -5   0   9         11.11         11.74         2.97 o
  -4   0   9          0.55          0.36         0.72 o
  -3   0   9         25.35         26.07         3.63 o
  -2   0   9        111.28        117.40         5.17 o
  -1   0   9          3.28          3.49         1.82 o
   0   0   9        529.53        533.66         9.67 o
   1   0   9          0.87         -0.26         1.43 o
   2   0   9         22.18         17.59         2.77 o
   3   0   9        151.09        122.02        10.20 o
   4   0   9          0.26          0.12         2.34 o
   5   0   9         32.56         11.01        17.58 o
   6   0   9          3.97          7.60         5.03 o
  -5   1   9         11.32         13.96         3.92 o
  -4   1   9          4.15          3.62         1.90 o
  -3   1   9        162.51        158.04         6.52 o
  -2   1   9         23.90         26.04         3.12 o
  -1   1   9          7.91          8.10         1.84 o
   0   1   9         58.69         51.86         3.41 o
   1   1   9        913.80       1025.30        13.82 o
   2   1   9        703.32        760.25        18.37 o
   3   1   9         26.02         25.09         8.81 o
   4   1   9         74.39         88.47        11.91 o
   5   1   9         92.92         86.66        13.38 o
   6   1   9          9.63         19.97         6.73 o
  -5   2   9          3.97          3.76         1.83 o
  -4   2   9          0.22          0.06         0.65 o
  -3   2   9         45.44         44.16         4.00 o
  -2   2   9        140.83        130.52         6.55 o
  -1   2   9          0.38         -1.01         1.27 o
   0   2   9        185.34        158.94         6.38 o
   1   2   9          5.05          3.32         1.66 o
   2   2   9        471.60        485.29        22.01 o
   3   2   9        201.84        202.35        14.20 o
   4   2   9          0.18         -1.96         3.29 o
   5   2   9         28.97         12.92        11.07 o
   6   2   9          4.84          0.59         4.13 o
  -5   3   9         16.07         17.41         3.63 o
  -4   3   9          2.15          1.54         1.38 o
  -3   3   9         12.52         10.70         2.95 o
  -2   3   9         56.24         53.15         8.81 o
  -1   3   9          6.53          6.38         2.10 o
   0   3   9        383.47        350.57         9.54 o
   1   3   9         44.99         43.56         3.98 o
   2   3   9       1452.31       1375.59        37.04 o
   3   3   9        485.68        509.13        22.53 o
   4   3   9          7.15          2.84         3.57 o
   5   3   9         67.52         69.57        12.57 o
  -5   4   9          1.75          2.50         1.43 o
  -4   4   9          7.10         12.98         5.42 o
  -3   4   9         17.17         14.75         3.25 o
  -2   4   9         35.38         31.08         4.15 o
  -1   4   9          2.71          0.95         1.46 o
   0   4   9          2.08          2.43         1.83 o
   1   4   9       1045.54       1043.14        32.26 o
   2   4   9        103.01        103.01         5.53 o
   3   4   9        585.25        579.01        24.03 o
   4   4   9         22.08          7.47        11.33 o
   5   4   9         17.31          3.30         9.15 o
  -5   5   9          0.44          3.96         4.83 o
  -4   5   9          7.89          6.10         2.77 o
  -3   5   9          1.24          1.91         1.97 o
  -2   5   9          0.47          0.82         1.67 o
  -1   5   9          0.10          0.02         1.41 o
   0   5   9         93.28        108.27         7.17 o
   1   5   9        797.29        772.79        27.76 o
   2   5   9         92.52        106.33         5.84 o
   3   5   9         77.74         68.30        10.46 o
   4   5   9         25.85          7.40        12.02 o
   5   5   9          1.92         -1.37         3.46 o
  -5   6   9          3.04         13.20         6.31 o
  -4   6   9         11.35         11.17         3.78 o
  -3   6   9          1.90          0.72         3.21 o
  -2   6   9         27.93         28.76         4.30 o
  -1   6   9        273.19        292.26        10.28 o
   0   6   9          0.48         -0.01         1.82 o
   1   6   9          0.07         -0.04         1.93 o
   2   6   9        325.07        304.63        17.44 o
   3   6   9         29.56         14.54        16.17 o
   4   6   9         35.62         16.17        19.75 o
   5   6   9         13.36         11.32         5.15 o
  -4   7   9          2.12          2.04         2.36 o
  -3   7   9         37.29         36.35         5.29 o
  -2   7   9         97.67         97.23         7.49 o
  -1   7   9        180.09        183.55         8.55 o
   0   7   9        109.05        111.27         6.67 o
   1   7   9         45.17         40.90         5.87 o
   2   7   9         99.14        101.23         6.39 o
   3   7   9         65.61         90.26        12.06 o
   4   7   9          5.59          5.23         6.65 o
   5   7   9         12.13          4.58         9.31 o
  -4   8   9         21.73         31.17         5.04 o
  -3   8   9         14.81         13.29         3.53 o
  -2   8   9         82.80         73.31         7.03 o
  -1   8   9        209.69        205.73         9.52 o
   0   8   9         20.66         23.46         5.43 o
   1   8   9        118.13         97.78         6.57 o
   2   8   9         11.87         12.36         3.14 o
   3   8   9         35.08         40.83         7.29 o
   4   8   9         34.28         23.47        22.61 o
   5   8   9          5.12          5.48         4.29 o
  -4   9   9          8.23          7.70         3.24 o
  -3   9   9          3.35          3.61         2.53 o
  -2   9   9         22.73         18.11         3.86 o
  -1   9   9        270.39        263.60        11.15 o
   0   9   9         23.85         23.35         4.27 o
   1   9   9         24.67         21.90         4.63 o
   2   9   9         17.94         21.20         3.99 o
   3   9   9         31.58         30.05         8.50 o
   4   9   9         31.47         35.99         9.07 o
   5   9   9          3.07          3.84         4.20 o
  -4  10   9          2.92          6.58         4.52 o
  -3  10   9          7.16         10.71         3.89 o
  -2  10   9         23.68         25.04         4.38 o
  -1  10   9         28.11         30.02         4.98 o
   0  10   9        157.78        173.41         9.44 o
   1  10   9          5.15          4.27         3.02 o
   2  10   9          0.78          2.39         2.58 o
   3  10   9         17.25         20.43         7.14 o
   4  10   9          7.55         12.15         5.86 o
   5  10   9          0.53          7.30         9.88 o
  -3  11   9          0.14          1.42         2.79 o
  -2  11   9         51.76         64.30         7.35 o
  -1  11   9         20.82         17.93         4.69 o
   0  11   9        164.75        181.95        10.04 o
   1  11   9         88.15        100.25        11.04 o
   2  11   9          0.04         -4.11         4.11 o
   3  11   9          4.02          3.80         5.16 o
   4  11   9          4.74         10.14         5.86 o
  -2  12   9         16.82         18.17         3.26 o
  -1  12   9         10.64         10.90         2.74 o
   0  12   9         31.82         34.56         4.57 o
   1  12   9         53.66         55.08         5.66 o
   2  12   9         13.92         13.45         3.66 o
   3  12   9          0.97          0.92         0.96 o
  -1  13   9         16.73          6.77         4.15 o
   0  13   9         12.49         14.35         3.03 o
   1  13   9          9.80         12.04         2.72 o
   1  14   9         13.10         21.51         6.57 o
  -2 -10  10          3.50          1.81         2.82 o
  -1 -10  10          6.35          4.31         3.45 o
   0 -10  10         10.43          6.68         3.63 o
   1 -10  10          0.97          1.62         3.43 o
   2 -10  10         11.00          7.65         5.34 o
  -3  -9  10          2.62          7.95         8.02 o
  -2  -9  10          0.01         -1.87         2.97 o
  -1  -9  10          0.10          0.05         2.74 o
   0  -9  10         84.92         96.23         9.56 o
   1  -9  10          0.09         -1.65         3.03 o
   2  -9  10          6.56          5.58         3.66 o
   3  -9  10          1.20          2.53         4.33 o
  -4  -8  10          3.80          4.77         8.24 o
  -3  -8  10         17.34         19.23         5.01 o
  -2  -8  10         21.96         15.13         4.67 o
  -1  -8  10          0.00         -0.99         2.73 o
   0  -8  10         11.80         10.20         3.84 o
   1  -8  10         19.68         16.39         4.56 o
   2  -8  10          7.76          3.62         3.46 o
   3  -8  10         43.10         53.36         8.50 o
  -4  -7  10          0.54         -3.65         6.09 o
  -3  -7  10          9.47          8.47         4.13 o
  -2  -7  10          0.58         -2.33         2.91 o
  -1  -7  10         38.46         29.71         5.39 o
   0  -7  10          0.06          4.38         3.18 o
   1  -7  10          0.29          0.59         2.61 o
   2  -7  10          0.34          0.26         3.05 o
   3  -7  10          3.49          0.40         5.78 o
  -5  -6  10          0.25          3.98         7.80 o
  -4  -6  10          9.23         18.99        10.16 o
  -3  -6  10          0.05          0.64         3.23 o
  -2  -6  10         84.38         98.05         9.74 o
  -1  -6  10         44.42         44.72         6.11 o
   0  -6  10         42.31         44.28         6.11 o
   1  -6  10         79.88         77.11        10.90 o
   2  -6  10        490.57        476.90        16.26 o
   3  -6  10          0.29         -0.59         2.86 o
   4  -6  10          0.89          5.66         6.99 o
  -5  -5  10          0.88         -0.72         7.54 o
  -4  -5  10          3.06          4.33         6.84 o
  -3  -5  10         37.71         47.16         6.62 o
  -2  -5  10          7.74         10.46         3.89 o
  -1  -5  10         55.15         45.02         6.00 o
   0  -5  10          0.12         -0.01         2.67 o
   1  -5  10          6.09          4.34         3.27 o
   2  -5  10         73.95         64.37         7.00 o
   3  -5  10         32.94         33.02         5.70 o
   4  -5  10          3.91          6.16         7.49 o
  -5  -4  10          0.59          0.62         0.79 o
  -4  -4  10          0.74          3.34         6.88 o
  -3  -4  10         22.51         25.47         5.06 o
  -2  -4  10          2.02          5.34         3.27 o
  -1  -4  10        386.93        403.62        13.31 o
   0  -4  10         22.82         16.71         4.77 o
   1  -4  10         13.82         11.54         3.58 o
   2  -4  10        318.26        346.41        12.68 o
   3  -4  10         63.94         70.63        14.64 o
   4  -4  10          1.38          2.07         7.03 o
   5  -4  10         24.55         21.73        10.02 o
  -5  -3  10          0.09          0.04         0.44 o
  -4  -3  10          0.30         -1.16         3.87 o
  -3  -3  10         15.92         16.55         3.44 o
  -2  -3  10        146.22        147.91         8.35 o
  -1  -3  10        469.54        493.20        14.31 o
   0  -3  10        399.82        437.40        13.15 o
   1  -3  10          5.68          3.01         2.60 o
   2  -3  10          6.18          4.73         3.04 o
   3  -3  10          3.06          3.67         6.47 o
   4  -3  10          1.57         -0.28         5.84 o
   5  -3  10          5.05          5.57         1.99 o
  -5  -2  10          0.73          0.95         0.85 o
  -4  -2  10          0.25          0.30         0.52 o
  -3  -2  10          2.63         -0.72         1.84 o
  -2  -2  10        131.77        135.62        10.78 o
  -1  -2  10        318.84        328.72         8.56 o
   0  -2  10        148.87        143.50         5.62 o
   1  -2  10        123.14        122.49         5.36 o
   2  -2  10          0.48         -0.26         1.92 o
   3  -2  10         36.03         32.72         5.70 o
   4  -2  10         20.59         18.04         5.13 o
   5  -2  10          4.50          3.17         1.84 o
  -5  -1  10          6.21          7.11         2.29 o
  -4  -1  10          1.19          0.79         1.05 o
  -3  -1  10         31.63         33.52         4.07 o
  -2  -1  10        138.97        140.69         9.56 o
  -1  -1  10         33.27         31.96         3.42 o
   0  -1  10        475.78        473.95         9.71 o
   1  -1  10         43.30         66.54         4.26 o
   2  -1  10         11.38         13.87         2.88 o
   3  -1  10         22.41         26.09         5.41 o
   4  -1  10         86.11         65.68         8.50 o
   5  -1  10          1.71         -0.78         2.57 o
  -5   0  10         18.98         18.96         3.72 o
  -4   0  10          3.40          1.72         2.78 o
  -3   0  10         40.39         46.95         4.11 o
  -2   0  10          7.32          6.26         2.15 o
  -1   0  10        279.71        282.97         7.65 o
   0   0  10         47.60         44.53         3.54 o
   1   0  10         77.74         66.04         4.36 o
   2   0  10         90.73        103.58         5.37 o
   3   0  10          4.14          3.47         2.42 o
   4   0  10        290.01        281.64        18.75 o
   5   0  10         12.32         10.60        12.82 o
   6   0  10          0.16          2.40         4.61 o
  -5   1  10         18.45         21.70         5.87 o
  -4   1  10         44.84         42.53         5.43 o
  -3   1  10         62.23         57.28         5.71 o
  -2   1  10         36.34         35.00         5.97 o
  -1   1  10        767.78        728.42        11.80 o
   0   1  10         28.62         39.41         3.28 o
   1   1  10        284.87        270.92         7.38 o
   2   1  10        246.68        229.76         7.19 o
   3   1  10         50.53         56.63         6.87 o
   4   1  10         56.02         62.87         8.27 o
   5   1  10          8.92          7.45         9.33 o
   6   1  10          6.18          9.97         6.33 o
  -5   2  10          3.34          3.23         1.71 o
  -4   2  10        116.76        132.01         9.59 o
  -3   2  10         27.35         29.99         4.32 o
  -2   2  10        149.90        134.25         6.88 o
  -1   2  10         36.95         42.76         8.12 o
   0   2  10        281.62        274.71         6.85 o
   1   2  10         23.37         20.36         2.71 o
   2   2  10        237.66        225.07        10.37 o
   3   2  10         84.91         89.43         8.16 o
   4   2  10         13.79         10.84         9.37 o
   5   2  10         48.17         35.01        26.11 o
  -5   3  10         15.28         13.11         4.49 o
  -4   3  10         45.56         42.59         9.14 o
  -3   3  10         21.45         21.38         3.84 o
  -2   3  10         72.88         61.79         5.49 o
  -1   3  10         25.41         17.22         3.33 o
   0   3  10        548.26        538.49        16.34 o
   1   3  10         49.94         47.22         4.71 o
   2   3  10          5.34          1.66         1.86 o
   3   3  10          2.16         -0.56         3.07 o
   4   3  10          2.88          2.64         2.90 o
   5   3  10          5.35          2.52         3.97 o
  -5   4  10         43.58         55.62        11.49 o
  -4   4  10         53.94         61.68        11.52 o
  -3   4  10         83.83         81.32         6.94 o
  -2   4  10        145.37        149.92         7.62 o
  -1   4  10          0.67          0.79         1.77 o
   0   4  10         30.60         23.85         3.61 o
   1   4  10        141.80        131.76         6.81 o
   2   4  10          0.08          0.13         1.83 o
   3   4  10         50.52         55.55         9.80 o
   4   4  10          7.44          4.02         7.25 o
   5   4  10          0.01         -2.18         3.16 o
  -5   5  10         35.09         33.97         9.34 o
  -4   5  10         61.02         59.43         6.72 o
  -3   5  10        186.32        186.46         9.52 o
  -2   5  10         54.06         50.41         5.49 o
  -1   5  10         14.43         13.68         2.90 o
   0   5  10        160.12        148.54         7.14 o
   1   5  10          1.97          1.42         1.99 o
   2   5  10         50.28         63.63         6.80 o
   3   5  10         18.80         10.44        15.06 o
   4   5  10          2.75          1.77         3.40 o
   5   5  10          3.85          4.23         6.21 o
  -4   6  10         43.49         55.16        11.61 o
  -3   6  10        106.98        132.34         8.31 o
  -2   6  10         38.57         40.46         5.20 o
  -1   6  10         86.80         83.77         6.38 o
   0   6  10        189.20        187.92         8.26 o
   1   6  10          0.79          0.87         2.11 o
   2   6  10          1.56          1.56         3.28 o
   3   6  10          3.44         -0.96         3.33 o
   4   6  10          9.53          7.58         4.61 o
   5   6  10          8.10          2.59         5.13 o
  -4   7  10         23.59         27.09         4.99 o
  -3   7  10         49.15         59.84         6.89 o
  -2   7  10        404.12        419.00        13.97 o
  -1   7  10          1.84          0.05         3.27 o
   0   7  10         30.11         31.36         4.47 o
   1   7  10         52.48         50.27         9.56 o
   2   7  10         57.95         52.94         5.76 o
   3   7  10          7.40          3.16         7.19 o
   4   7  10          0.04         -1.07         3.07 o
   5   7  10          0.35          2.97         3.61 o
  -4   8  10         10.66          6.22         2.70 o
  -3   8  10         33.44         35.23         5.50 o
  -2   8  10         24.47         25.16         4.51 o
  -1   8  10         26.93         25.25         4.27 o
   0   8  10          0.00         -0.34         1.97 o
   1   8  10          0.34          1.94         2.14 o
   2   8  10         35.48         28.39         4.29 o
   3   8  10          8.37          8.11         5.91 o
   4   8  10          0.03          0.25         3.54 o
   5   8  10          3.91          1.18         4.30 o
  -4   9  10          0.03          6.36         2.73 o
  -3   9  10         29.13         34.67         5.44 o
  -2   9  10         40.04         37.57         5.56 o
  -1   9  10         63.70         61.78         6.67 o
   0   9  10         48.94         46.01         5.80 o
   1   9  10         17.50         18.99         5.68 o
   2   9  10          2.99          0.63         2.35 o
   3   9  10         20.30         12.44         6.53 o
   4   9  10         16.71         16.19         6.75 o
   5   9  10          2.11         -2.33         6.36 o
  -3  10  10         60.75         77.93        11.62 o
  -2  10  10         13.38         11.65         3.31 o
  -1  10  10         21.32         19.93         4.11 o
   0  10  10          7.03          8.03         3.42 o
   1  10  10         22.72         15.93         3.94 o
   2  10  10          1.20         -1.56         4.92 o
   3  10  10         10.64          9.55         5.99 o
   4  10  10         12.10         19.34         7.63 o
  -3  11  10          0.08         -0.02         2.70 o
  -2  11  10          2.08          0.07         2.18 o
  -1  11  10          9.54         11.14         3.69 o
   0  11  10         42.73         39.21         5.76 o
   1  11  10          0.06          0.78         2.23 o
   2  11  10          7.70          8.77         5.62 o
   3  11  10          3.08          3.89         5.47 o
   4  11  10          5.01          1.20         5.31 o
  -2  12  10          2.00          8.11         4.20 o
  -1  12  10          3.63          2.06         2.22 o
   0  12  10         14.93         15.85         4.17 o
   1  12  10         13.42         18.22         4.68 o
   2  12  10          2.83          6.64         6.04 o
   3  12  10          6.00          7.12         6.09 o
   0  13  10          0.15          0.13         0.39 o
   1  13  10         17.71         15.03         3.23 o
  -2 -10  11          0.05         -0.33         3.65 o
  -1 -10  11          2.61          0.57         2.96 o
   0 -10  11          6.58         -1.60         3.01 o
   1 -10  11          0.55         -1.03         4.44 o
  -2  -9  11         11.61          5.41         4.95 o
  -1  -9  11          3.06          4.80         3.47 o
   0  -9  11         19.42         19.59         5.15 o
   1  -9  11         34.12         31.95         6.37 o
   2  -9  11          0.08          0.56         3.49 o
   3  -9  11          0.78         -3.60         3.60 o
  -3  -8  11          0.01         -3.58         3.58 o
  -2  -8  11          0.01         -0.69         2.91 o
  -1  -8  11         18.86         18.11         4.69 o
   0  -8  11         16.19         20.48         5.06 o
   1  -8  11         64.67         54.36         7.58 o
   2  -8  11          2.36          0.74         3.37 o
   3  -8  11          1.04         -2.94         2.94 o
  -4  -7  11          2.14         -0.42         7.14 o
  -3  -7  11          0.22         -2.87         3.04 o
  -2  -7  11          8.34          8.78         4.14 o
  -1  -7  11          5.56          6.09         3.34 o
   0  -7  11          8.61          8.43         3.77 o
   1  -7  11        169.53        165.63        10.46 o
   2  -7  11          0.55         -0.56         3.01 o
   3  -7  11          0.27         -2.99         3.07 o
  -4  -6  11          1.45         10.44         9.09 o
  -3  -6  11          1.42          4.27         3.72 o
  -2  -6  11          1.81          2.43         3.15 o
  -1  -6  11          4.54          3.45         3.18 o
   0  -6  11          7.25          9.76         4.04 o
   1  -6  11         20.54         22.29         8.77 o
   2  -6  11         23.89         23.62         5.41 o
   3  -6  11         21.73         33.46        12.30 o
   4  -6  11         20.29         28.00        10.46 o
  -4  -5  11          9.97         25.79        11.21 o
  -3  -5  11          0.65          2.44         3.45 o
  -2  -5  11          4.84          3.33         3.17 o
  -1  -5  11          0.31          2.02         3.02 o
   0  -5  11         55.16         44.68        11.76 o
   1  -5  11          0.18         -1.59         2.39 o
   2  -5  11          1.36          3.17         3.09 o
   3  -5  11         30.87         47.42        13.49 o
   4  -5  11          2.94         12.37         8.33 o
  -4  -4  11          3.70          6.97         8.09 o
  -3  -4  11          0.55         -2.56         2.56 o
  -2  -4  11          8.59          7.77         3.68 o
  -1  -4  11          3.14          3.53         3.31 o
   0  -4  11        168.60        171.66         9.34 o
   1  -4  11         20.11         21.38         4.56 o
   2  -4  11        127.83        137.41         8.74 o
   3  -4  11        265.82        289.68        24.68 o
   4  -4  11         43.30         62.01        15.69 o
  -5  -3  11          0.93          0.88         0.94 o
  -4  -3  11          0.07          0.06         0.25 o
  -3  -3  11          9.59         18.39         4.46 o
  -2  -3  11          0.02          0.81         2.87 o
  -1  -3  11         16.02         14.03         3.91 o
   0  -3  11        170.57        173.91         8.85 o
   1  -3  11         23.00         18.02         5.50 o
   2  -3  11        119.36        116.88         7.83 o
   3  -3  11         58.25         49.15        12.66 o
   4  -3  11         38.65         49.46        13.95 o
   5  -3  11          1.12          1.81         1.58 o
  -5  -2  11          0.27          0.05         1.22 o
  -4  -2  11          4.37          5.17         1.96 o
  -3  -2  11          0.03          1.21         1.99 o
  -2  -2  11          3.43          3.12         2.05 o
  -1  -2  11          0.40         -0.49         1.74 o
   0  -2  11        224.02        216.35         7.04 o
   1  -2  11         39.16         31.03         4.85 o
   2  -2  11          2.50         -0.54         3.91 o
   3  -2  11        537.31        572.42        32.08 o
   4  -2  11         41.85         31.76        14.42 o
   5  -2  11         29.04         20.88         8.21 o
  -5  -1  11          0.10          0.23         1.25 o
  -4  -1  11          3.87          4.19         1.87 o
  -3  -1  11         33.73         32.00         4.49 o
  -2  -1  11          2.48          3.55         2.10 o
  -1  -1  11          3.12          3.49         1.91 o
   0  -1  11        119.92        113.80         5.24 o
   1  -1  11         26.42         26.34         3.47 o
   2  -1  11          6.38          9.24         2.64 o
   3  -1  11         78.53         87.11         8.29 o
   4  -1  11         25.12         30.58         9.06 o
   5  -1  11         37.28         32.73        11.33 o
  -5   0  11          8.58          9.57         2.69 o
  -4   0  11          0.00         -0.55         4.26 o
  -3   0  11         63.67         57.63         5.87 o
  -2   0  11          0.12         -0.96         1.61 o
  -1   0  11        106.09         98.69         4.96 o
   0   0  11         34.63         29.68         4.08 o
   1   0  11         14.88         12.14         2.55 o
   2   0  11         38.42         43.01         4.31 o
   3   0  11         58.28         50.66         5.77 o
   4   0  11        106.67        126.60        10.64 o
   5   0  11         13.58          6.49        12.77 o
  -5   1  11          1.79          3.10         3.64 o
  -4   1  11          3.72          4.40         1.78 o
  -3   1  11          2.04          2.20         2.23 o
  -2   1  11          4.50          5.05         2.28 o
  -1   1  11        178.16        166.39         7.34 o
   0   1  11        212.96        212.51         6.77 o
   1   1  11          1.82          1.96         1.89 o
   2   1  11          6.64          6.23         2.38 o
   3   1  11         22.56         17.93         4.59 o
   4   1  11         24.04         18.91         6.34 o
   5   1  11         60.08         86.37        13.86 o
  -5   2  11          4.69          5.72         2.12 o
  -4   2  11          4.71          2.66         3.89 o
  -3   2  11         24.51         22.52         3.80 o
  -2   2  11         16.94         15.50         3.16 o
  -1   2  11         78.48         74.82         5.63 o
   0   2  11        185.71        207.70        14.92 o
   1   2  11        447.63        500.73        10.22 o
   2   2  11         15.35         12.55         2.82 o
   3   2  11         11.51          4.14         3.58 o
   4   2  11          1.43          5.00         3.91 o
   5   2  11          0.05          1.39         4.72 o
  -5   3  11          1.64          6.53         4.15 o
  -4   3  11          8.46         12.90         5.71 o
  -3   3  11          0.12         -1.50         1.77 o
  -2   3  11         96.50        100.78         6.29 o
  -1   3  11        148.24        134.31         6.83 o
   0   3  11        113.19        108.73         6.03 o
   1   3  11        957.20        987.21        31.38 o
   2   3  11          4.30          2.47         2.11 o
   3   3  11          2.86          3.44         3.87 o
   4   3  11          6.08          3.92         3.88 o
   5   3  11         18.00         16.32        11.21 o
  -5   4  11          0.00          3.87         3.69 o
  -4   4  11          0.00          0.60         2.12 o
  -3   4  11        164.52        146.63         8.24 o
  -2   4  11         20.79         21.80         4.47 o
  -1   4  11         62.76         48.64         5.05 o
   0   4  11        480.47        471.46        12.43 o
   1   4  11         67.54         68.31         5.39 o
   2   4  11        323.82        325.00        18.01 o
   3   4  11          0.18          0.37         3.23 o
   4   4  11          8.33          0.24         5.33 o
   5   4  11          7.18          3.02         5.76 o
  -4   5  11          0.19          0.44         2.52 o
  -3   5  11          1.77          1.48         2.16 o
  -2   5  11         15.19         11.88         3.26 o
  -1   5  11          6.08          5.23         2.38 o
   0   5  11        147.12        143.93         7.29 o
   1   5  11        161.80        142.75         7.34 o
   2   5  11        302.94        299.58        17.29 o
   3   5  11         26.59         12.30        11.46 o
   4   5  11          2.30         -1.30         4.39 o
   5   5  11          1.05          0.15         3.02 o
  -4   6  11          3.46          5.24         2.52 o
  -3   6  11         32.73         22.72         4.47 o
  -2   6  11         49.74         30.18         5.92 o
  -1   6  11         19.94         17.73         4.34 o
   0   6  11        202.63        192.41         8.60 o
   1   6  11        873.31        897.16        18.22 o
   2   6  11        123.43        124.55         7.28 o
   3   6  11         55.53         22.49        23.42 o
   4   6  11          5.66         -0.23         4.05 o
   5   6  11          0.55          2.42         3.81 o
  -4   7  11         19.66         22.47         6.49 o
  -3   7  11          1.42          1.56         2.32 o
  -2   7  11         16.90         12.78         3.31 o
  -1   7  11          0.04          0.95         1.99 o
   0   7  11         85.79         76.62         6.52 o
   1   7  11        295.45        298.61        10.97 o
   2   7  11        144.63        136.95         7.45 o
   3   7  11        127.42        156.54        15.16 o
   4   7  11         44.13         19.65        20.78 o
   5   7  11          0.04         -1.88         4.45 o
  -4   8  11          2.93          6.64         3.08 o
  -3   8  11          4.21          5.22         2.53 o
  -2   8  11          2.70          1.23         2.15 o
  -1   8  11         49.93         40.98         5.50 o
   0   8  11          5.04          7.63         2.89 o
   1   8  11         93.65        100.21        14.09 o
   2   8  11        140.84        138.38         7.89 o
   3   8  11        103.05        128.72        15.12 o
   4   8  11         10.92          8.77         5.82 o
   5   8  11          1.35          9.53         7.60 o
  -4   9  11          6.58          4.68         3.82 o
  -3   9  11         26.19         27.75         4.88 o
  -2   9  11         43.41         44.10         5.92 o
  -1   9  11         93.50         80.15        10.63 o
   0   9  11          7.85          7.75         2.98 o
   1   9  11         17.56         12.63         3.68 o
   2   9  11        208.05        193.79        17.03 o
   3   9  11         25.68         27.62         8.55 o
   4   9  11         17.55         24.65         8.13 o
  -3  10  11         12.90         18.18         4.22 o
  -2  10  11         62.22         67.78         7.50 o
  -1  10  11          0.59          4.01         2.67 o
   0  10  11          0.06          1.98         2.23 o
   1  10  11          0.00          0.43         2.30 o
   2  10  11          4.92          6.62         5.82 o
   3  10  11          1.16         -0.55         3.76 o
   4  10  11          3.86          6.51         5.53 o
  -3  11  11          7.90          5.91         5.29 o
  -2  11  11          1.36          5.37         2.78 o
  -1  11  11         93.44         83.39         8.44 o
   0  11  11         20.95         23.02         4.60 o
   1  11  11          0.59          2.23         3.11 o
   2  11  11         27.51         40.76        10.22 o
   3  11  11         37.69         36.67        10.06 o
   4  11  11          2.88         -1.56         5.40 o
  -1  12  11         34.33         32.99         5.66 o
   0  12  11         12.46         14.70         4.08 o
   1  12  11          0.36          1.36         2.88 o
   2  12  11          1.90         -1.71         5.07 o
   3  12  11          2.30         -1.53         5.03 o
   0  13  11         13.34         12.37         4.70 o
   1  13  11          6.61          6.79         4.39 o
  -2  -9  12          0.56          4.35         3.46 o
  -1  -9  12          2.36          0.64         2.54 o
   0  -9  12         30.42         29.67         6.19 o
   1  -9  12          5.07          6.76         3.85 o
   2  -9  12          2.17         -1.69         4.09 o
  -3  -8  12          2.35          7.23         3.88 o
  -2  -8  12          5.35          3.42         3.54 o
  -1  -8  12          5.15          1.84         3.42 o
   0  -8  12         26.85         24.89         6.05 o
   1  -8  12         17.15         15.04         4.80 o
   2  -8  12         33.41         39.45         6.87 o
  -4  -7  12          0.98          4.24         6.88 o
  -3  -7  12          3.65          1.72         5.85 o
  -2  -7  12          0.00         -2.75         2.75 o
  -1  -7  12          4.89          7.53         4.12 o
   0  -7  12         27.93         26.23         5.51 o
   1  -7  12          1.79          5.49         3.91 o
   2  -7  12          0.27         -2.76         2.76 o
   3  -7  12          9.76         11.12         9.25 o
  -4  -6  12          4.87         12.61         9.38 o
  -3  -6  12         10.37          4.86         4.75 o
  -2  -6  12          9.08          6.37         3.73 o
  -1  -6  12         10.73          8.68         3.77 o
   0  -6  12          4.79          1.74         3.20 o
   1  -6  12         42.58         54.29         7.31 o
   2  -6  12         72.06         61.38         7.72 o
   3  -6  12         42.74         54.14        14.84 o
  -4  -5  12          0.37         -1.82         6.29 o
  -3  -5  12          6.24          8.15         4.26 o
  -2  -5  12         13.22          9.92         4.27 o
  -1  -5  12          0.28         -1.02         2.85 o
   0  -5  12         37.31         26.63         5.20 o
   1  -5  12        117.31        117.79        13.65 o
   2  -5  12         53.91         60.48        10.21 o
   3  -5  12          1.91          7.49         7.69 o
   4  -5  12          2.63          2.22         6.40 o
  -4  -4  12         10.19         10.02         3.16 o
  -3  -4  12          5.91          7.16         3.83 o
  -2  -4  12         48.94         56.66         6.92 o
  -1  -4  12          0.04         -0.77         2.94 o
   0  -4  12          4.62         -0.34         2.60 o
   1  -4  12          2.89          3.48         3.42 o
   2  -4  12         67.12         74.41        12.81 o
   3  -4  12          0.39          0.53         5.93 o
   4  -4  12          1.63          3.32         7.60 o
  -4  -3  12          9.56          9.23         3.03 o
  -3  -3  12         54.94         73.62         7.61 o
  -2  -3  12          5.37          4.21         3.22 o
  -1  -3  12         11.03          8.30         3.57 o
   0  -3  12          1.13          0.09         2.76 o
   1  -3  12          9.67          9.20         3.72 o
   2  -3  12        105.22        100.98         8.06 o
   3  -3  12          0.29          0.22         6.18 o
   4  -3  12          0.01          3.96         7.85 o
  -5  -2  12          0.04         -2.40         4.88 o
  -4  -2  12          0.68          0.89         0.85 o
  -3  -2  12         24.16         29.65         4.55 o
  -2  -2  12         15.80         14.53         3.10 o
  -1  -2  12         30.76         31.97         5.12 o
   0  -2  12          1.54          0.60         2.68 o
   1  -2  12         61.30         67.02         6.57 o
   2  -2  12          1.45          4.05         3.41 o
   3  -2  12         17.91         16.28         8.28 o
   4  -2  12          9.59          7.94         5.64 o
   5  -2  12          0.60          1.36         1.92 o
  -5  -1  12          1.13          1.44         1.05 o
  -4  -1  12          0.61         -0.07         2.68 o
  -3  -1  12        123.89        127.01         7.41 o
  -2  -1  12        158.71        163.93         8.03 o
  -1  -1  12        305.21        316.67         9.03 o
   0  -1  12         89.71         98.78         5.22 o
   1  -1  12          8.29         11.72         2.81 o
   2  -1  12          0.04         -1.79         1.79 o
   3  -1  12          7.26         13.29         4.13 o
   4  -1  12         18.96         17.25         4.28 o
   5  -1  12          4.93          6.20         2.01 o
  -5   0  12          1.86          2.16         1.36 o
  -4   0  12          9.27         11.49         5.03 o
  -3   0  12         65.62         69.34         6.52 o
  -2   0  12        156.24        143.57         7.47 o
  -1   0  12        147.72        149.82         7.30 o
   0   0  12        149.07        165.58         6.38 o
   1   0  12          4.61          7.95         2.48 o
   2   0  12          2.08          0.11         2.06 o
   3   0  12          5.48          7.52         4.03 o
   4   0  12          0.14          4.69         7.70 o
   5   0  12          5.57          4.49         9.19 o
  -5   1  12          0.17          9.18         4.39 o
  -4   1  12         16.49         21.09         6.95 o
  -3   1  12          1.00          0.25         2.15 o
  -2   1  12        389.40        379.67        12.11 o
  -1   1  12          2.22          1.12         1.84 o
   0   1  12       1303.64       1318.59        17.62 o
   1   1  12         32.75         37.31         3.86 o
   2   1  12          3.82          7.58         2.60 o
   3   1  12         58.53         65.16         9.11 o
   4   1  12         12.88          9.45         4.00 o
   5   1  12          0.80         -2.23         4.54 o
  -5   2  12         10.53         11.03         5.18 o
  -4   2  12         17.45         18.86         6.33 o
  -3   2  12          8.57          2.94         2.31 o
  -2   2  12        125.37        121.70         7.11 o
  -1   2  12        683.88        690.67        15.54 o
   0   2  12         36.95         32.27         4.16 o
   1   2  12        134.35        134.77         5.82 o
   2   2  12         16.26         10.39         3.26 o
   3   2  12          7.26          3.70         2.76 o
   4   2  12          4.31          0.18         5.19 o
   5   2  12          1.28         -1.60         3.98 o
  -5   3  12         13.43         15.69         5.93 o
  -4   3  12          0.57          6.57         4.90 o
  -3   3  12          0.35          1.44         1.94 o
  -2   3  12          2.40         -1.55         1.55 o
  -1   3  12         22.54         19.85         3.51 o
   0   3  12         52.46         51.54         5.01 o
   1   3  12         77.07         59.49         7.56 o
   2   3  12         41.61         40.26         4.00 o
   3   3  12          0.83          1.12         3.37 o
   4   3  12         19.89         11.65        12.65 o
   5   3  12          8.35          1.24        11.51 o
  -4   4  12         30.61         38.44         5.57 o
  -3   4  12          5.33          3.46         2.52 o
  -2   4  12          9.11          8.81         3.27 o
  -1   4  12        166.21        141.25         7.39 o
   0   4  12        550.38        513.26        13.37 o
   1   4  12          2.25          0.15         2.13 o
   2   4  12          7.39          5.00         2.42 o
   3   4  12         43.59         47.69         9.80 o
   4   4  12          0.01          2.39         3.72 o
   5   4  12         16.46         13.25        15.99 o
  -4   5  12         20.25         14.00         7.79 o
  -3   5  12         15.64         13.04         4.28 o
  -2   5  12          9.31          3.36         2.11 o
  -1   5  12          5.17          2.41         2.01 o
   0   5  12         24.70         21.56         3.86 o
   1   5  12         71.96         66.20        10.32 o
   2   5  12         54.90         52.56         5.46 o
   3   5  12        116.04         98.98        13.09 o
   4   5  12         11.33          3.89         8.62 o
   5   5  12          6.89          3.12         8.63 o
  -4   6  12          6.07          6.29         2.79 o
  -3   6  12          1.26          3.07         2.42 o
  -2   6  12        164.19        130.49         9.45 o
  -1   6  12         22.14         20.80         3.97 o
   0   6  12         12.65          5.00         2.61 o
   1   6  12         12.30         18.16         5.19 o
   2   6  12          5.33          3.20         2.40 o
   3   6  12         18.64         22.44         7.63 o
   4   6  12         27.09          8.25        13.58 o
   5   6  12          1.69         -1.65         4.27 o
  -4   7  12         18.48         16.84         4.03 o
  -3   7  12         34.17         32.05         5.20 o
  -2   7  12          3.49          2.05         2.20 o
  -1   7  12         12.43          8.52         2.94 o
   0   7  12         24.72         21.97         5.20 o
   1   7  12        249.09        277.29        11.00 o
   2   7  12         29.32         28.61         4.52 o
   3   7  12         24.69         23.56         7.98 o
   4   7  12          2.88          2.49         4.72 o
   5   7  12          0.41         -0.69         3.91 o
  -4   8  12         29.20         44.91         6.35 o
  -3   8  12        115.19        113.86         9.51 o
  -2   8  12          3.27          4.33         2.45 o
  -1   8  12          6.47          5.09         2.66 o
   0   8  12          5.09          4.93         2.89 o
   1   8  12        116.63        126.71         7.97 o
   2   8  12         85.68        104.27         9.32 o
   3   8  12         13.73         10.92         6.40 o
   4   8  12         15.06         15.38         7.28 o
  -3   9  12          0.64          0.28         2.49 o
  -2   9  12         32.93         32.14         5.76 o
  -1   9  12          4.55          2.39         2.35 o
   0   9  12          7.40          7.21         3.03 o
   1   9  12          1.39          3.51         2.72 o
   2   9  12         39.51         42.39        10.04 o
   3   9  12          5.93          6.60         5.47 o
   4   9  12         10.67          5.07         6.05 o
  -3  10  12         24.69         40.90         5.93 o
  -2  10  12         44.23         44.15         6.10 o
  -1  10  12          7.19          3.98         2.76 o
   0  10  12         18.26         16.58         4.14 o
   1  10  12         22.89         27.08         4.85 o
   2  10  12         49.65         60.56        12.04 o
   3  10  12          1.92          0.96         5.40 o
   4  10  12          1.81         -0.02         4.68 o
  -2  11  12          3.83          6.86         2.98 o
  -1  11  12          0.16         -0.46         2.92 o
   0  11  12          7.93          1.78         2.60 o
   1  11  12         29.95         30.82         6.04 o
   2  11  12          1.22          3.10         5.91 o
   3  11  12         34.51         40.69        10.97 o
  -2  12  12         16.30         22.12         8.15 o
  -1  12  12          1.54          3.52         3.16 o
   0  12  12          1.54          1.70         2.86 o
   1  12  12          7.93          9.51         3.82 o
   2  12  12          1.31          4.59         6.11 o
   3  12  12          0.41         -0.94         5.03 o
   1  13  12          1.87          7.67         3.93 o
   2  13  12          2.17          4.44         5.71 o
  -2  -9  13          2.38          8.50         5.18 o
  -1  -9  13          0.82          0.69         5.38 o
   0  -9  13          1.27         -0.69         3.56 o
   1  -9  13         22.09         12.11         6.40 o
  -3  -8  13          5.82          9.71         4.15 o
  -2  -8  13          4.13          7.38         3.64 o
  -1  -8  13          0.37         -2.10         3.03 o
   0  -8  13          4.14          3.07         3.87 o
   1  -8  13          1.34          0.84         3.35 o
   2  -8  13          3.26          5.46         4.14 o
  -3  -7  13          1.16         -0.10         3.37 o
  -2  -7  13          2.07          4.16         3.53 o
  -1  -7  13          0.52          0.16         2.95 o
   0  -7  13          0.76          2.00         3.57 o
   1  -7  13         11.73         16.40         5.03 o
   2  -7  13         16.06         15.92         5.03 o
  -4  -6  13          0.34          1.16         6.95 o
  -3  -6  13          0.08          0.64         3.21 o
  -2  -6  13          1.13          3.15         3.52 o
  -1  -6  13          1.48          5.36         3.49 o
   0  -6  13          0.55          1.99         3.23 o
   1  -6  13         39.06         46.93         7.18 o
   2  -6  13          7.27          7.17         4.04 o
   3  -6  13         14.66         17.05         9.27 o
  -3  -5  13          3.76          4.01         4.36 o
  -2  -5  13         12.05         10.06         5.59 o
  -1  -5  13          0.01         -0.22         2.88 o
   0  -5  13         18.23         19.78         4.89 o
   1  -5  13          2.41         -1.71         2.98 o
   2  -5  13         24.70         29.01         5.97 o
   3  -5  13          0.19          2.03         5.95 o
   4  -5  13         13.86         15.34        10.25 o
  -4  -4  13          2.33          2.39         1.55 o
  -3  -4  13          4.51          5.77         3.62 o
  -2  -4  13         31.66         25.84         5.37 o
  -1  -4  13          9.34          7.57         3.79 o
   0  -4  13          0.91          1.05         2.97 o
   1  -4  13          2.33          1.38         3.15 o
   2  -4  13          7.53         15.93         4.92 o
   3  -4  13         21.47         28.89        10.95 o
   4  -4  13          0.62          1.45         6.73 o
  -4  -3  13          3.13          3.12         1.77 o
  -3  -3  13          5.31          7.24         3.36 o
  -2  -3  13          0.21          2.00         3.23 o
  -1  -3  13         38.28         37.82        10.20 o
   0  -3  13         11.59         10.53         4.12 o
   1  -3  13          0.62         -0.96         2.81 o
   2  -3  13         34.17         43.78         6.47 o
   3  -3  13         27.35         31.38        11.01 o
   4  -3  13          3.12         11.98         9.09 o
  -4  -2  13          3.56          3.46         1.86 o
  -3  -2  13          0.68          0.77         0.81 o
  -2  -2  13          3.86          4.96         1.78 o
  -1  -2  13         81.82         92.71         7.90 o
   0  -2  13         50.37         42.92         5.84 o
   1  -2  13         45.86         54.43         6.42 o
   2  -2  13         36.13         48.67         6.36 o
   3  -2  13          0.93          4.07         5.97 o
   4  -2  13         30.60         34.23        12.22 o
  -4  -1  13          2.81          9.93         5.03 o
  -3  -1  13          0.01         -2.03         2.03 o
  -2  -1  13        181.25        175.85         8.62 o
  -1  -1  13          0.30         -0.39         2.31 o
   0  -1  13          2.46          5.27         2.33 o
   1  -1  13         39.35         46.00         5.77 o
   2  -1  13        240.38        274.24        12.03 o
   3  -1  13         38.18         37.79        11.71 o
   4  -1  13         34.67         28.61         6.92 o
   5  -1  13          0.70          0.43         3.65 o
  -5   0  13          0.01          2.88         4.17 o
  -4   0  13          0.10          6.09         4.68 o
  -3   0  13          0.31         -1.58         2.24 o
  -2   0  13         46.69         45.54         5.33 o
  -1   0  13          7.28          7.04         2.66 o
   0   0  13         41.09         39.28         4.06 o
   1   0  13         22.30         20.39         3.32 o
   2   0  13         42.91         51.14         4.77 o
   3   0  13         96.74        107.90         9.20 o
   4   0  13          8.66          5.92         3.49 o
   5   0  13          9.37          4.83         7.40 o
  -5   1  13          1.81         14.01         4.92 o
  -4   1  13          0.05          1.47         4.09 o
  -3   1  13          1.00          3.00         2.12 o
  -2   1  13        242.81        245.92        10.19 o
  -1   1  13        411.63        403.69        21.46 o
   0   1  13         98.80         99.10         8.84 o
   1   1  13         14.74         12.91         2.84 o
   2   1  13         14.39         13.43         3.07 o
   3   1  13        204.22        216.14        12.27 o
   4   1  13         12.69          9.92         6.54 o
   5   1  13         12.58          7.33         9.75 o
  -5   2  13          2.60          1.69         4.70 o
  -4   2  13          2.57          3.39         4.99 o
  -3   2  13         46.49         46.08         5.86 o
  -2   2  13         21.35         18.63         3.65 o
  -1   2  13          9.11          7.69         2.70 o
   0   2  13        180.20        164.65         9.16 o
   1   2  13         84.23         84.21         6.41 o
   2   2  13          6.06          4.57         2.11 o
   3   2  13         75.87         79.83         8.56 o
   4   2  13         52.21         22.38        24.49 o
   5   2  13         11.78          4.70         8.92 o
  -4   3  13          2.58          0.58         2.38 o
  -3   3  13         75.58         65.06         6.81 o
  -2   3  13         20.25         10.03         3.02 o
  -1   3  13        132.28        126.05         7.11 o
   0   3  13          6.30          3.99         2.40 o
   1   3  13        183.52        185.14         8.16 o
   2   3  13          8.43          6.95         2.34 o
   3   3  13         33.05         47.01         9.82 o
   4   3  13         52.34         32.10        24.48 o
   5   3  13          4.96          6.92         7.82 o
  -4   4  13          1.54          3.38         2.28 o
  -3   4  13          9.62          8.23         3.87 o
  -2   4  13         43.86         41.54         8.40 o
  -1   4  13         32.70         31.15         4.48 o
   0   4  13       1121.45       1154.80        27.40 o
   1   4  13        312.89        298.94        10.46 o
   2   4  13         13.98          9.46         3.09 o
   3   4  13         20.61         11.35        15.05 o
   4   4  13         12.27          5.30         6.88 o
   5   4  13          6.56         -1.50         4.26 o
  -4   5  13          5.76          6.60         6.25 o
  -3   5  13          0.58         -0.30         2.20 o
  -2   5  13         47.78         44.10         5.65 o
  -1   5  13        169.64        162.53        19.61 o
   0   5  13         95.91         84.12         6.73 o
   1   5  13          6.66          6.23         2.86 o
   2   5  13         23.21         17.54         4.66 o
   3   5  13         18.94         15.62         6.86 o
   4   5  13          8.33          1.72         8.50 o
   5   5  13          7.88         -3.13         3.64 o
  -4   6  13          9.90         11.99         3.54 o
  -3   6  13          6.67          5.69         2.76 o
  -2   6  13          3.62          5.40         2.45 o
  -1   6  13        338.74        333.29        12.38 o
   0   6  13        243.74        244.09        10.30 o
   1   6  13        541.62        585.56        15.50 o
   2   6  13        107.46        105.82         7.01 o
   3   6  13         18.72          8.83         6.29 o
   4   6  13          0.52          1.80         4.44 o
   5   6  13          0.85          1.80         4.28 o
  -4   7  13          4.06          3.28         2.43 o
  -3   7  13         22.78         20.55         4.32 o
  -2   7  13          0.68          0.46         1.88 o
  -1   7  13         18.28         28.71         4.87 o
   0   7  13        460.18        441.26        14.35 o
   1   7  13         74.57         62.97         6.57 o
   2   7  13        170.86        183.51        12.21 o
   3   7  13         14.98         15.16         7.08 o
   4   7  13         20.80         30.50         9.47 o
  -4   8  13          3.66          1.56         3.19 o
  -3   8  13          2.64          3.84         2.53 o
  -2   8  13          3.39          3.01         2.16 o
  -1   8  13        103.81         92.68         8.12 o
   0   8  13        142.19        153.37         8.93 o
   1   8  13         71.67         95.40         7.89 o
   2   8  13          0.64         -0.55         4.81 o
   3   8  13          9.61         15.76         6.75 o
   4   8  13          0.89         -0.53         4.55 o
  -3   9  13         13.03         12.54         3.59 o
  -2   9  13          5.13          5.25         2.38 o
  -1   9  13          3.28          2.26         2.33 o
   0   9  13          0.65          0.09         3.15 o
   1   9  13        103.74        118.50         8.85 o
   2   9  13        146.10        186.80        17.57 o
   3   9  13         67.12         75.90        13.53 o
   4   9  13          0.14          0.68         5.05 o
  -3  10  13         12.22          9.07         5.93 o
  -2  10  13         29.85         29.09         5.12 o
  -1  10  13          4.85          4.53         2.80 o
   0  10  13          8.34          6.67         3.28 o
   1  10  13         68.76         68.19         7.46 o
   2  10  13         21.94         25.68         8.96 o
   3  10  13          2.65          6.42         5.82 o
  -2  11  13         13.96         17.33         4.35 o
  -1  11  13          2.05          1.40         2.77 o
   0  11  13          0.07         -1.31         2.40 o
   1  11  13         32.68         38.44         5.76 o
   2  11  13         62.32         80.97        14.22 o
   3  11  13         46.57         33.57        10.29 o
  -1  12  13         37.92         40.21        10.38 o
   0  12  13          0.35          1.63         3.12 o
   1  12  13          0.18          2.82         2.95 o
   2  12  13         38.16         54.45        12.72 o
   0  13  13          1.49         -1.23         5.34 o
   1  13  13          2.99          1.77         2.97 o
  -2  -8  14          6.51          8.66         7.50 o
  -1  -8  14          1.00         -0.30         3.00 o
   0  -8  14          6.46          8.44         4.47 o
   1  -8  14          0.76         -1.01         3.70 o
   2  -8  14          0.00         -4.04         4.04 o
  -3  -7  14          0.16          3.43         3.80 o
  -2  -7  14          0.67          0.11         3.16 o
  -1  -7  14          4.28          4.51         3.70 o
   0  -7  14          0.25          1.53         3.42 o
   1  -7  14         26.84         25.56         6.04 o
   2  -7  14         11.91          9.01         4.40 o
  -3  -6  14          2.37          2.99         3.57 o
  -2  -6  14          0.08          0.17         2.94 o
  -1  -6  14         32.34         32.63         6.38 o
   0  -6  14          1.51          2.01         3.76 o
   1  -6  14          0.05         -2.45         2.85 o
   2  -6  14          2.26         -2.60         3.10 o
   3  -6  14         23.84         36.74        13.51 o
  -3  -5  14          9.81          9.09         2.52 o
  -2  -5  14          0.05          0.31         2.76 o
  -1  -5  14          0.46          3.63         3.49 o
   0  -5  14         59.29         62.07        10.88 o
   1  -5  14          0.00          0.77         3.12 o
   2  -5  14         28.04         26.65         5.90 o
   3  -5  14          5.78          9.51         7.65 o
  -3  -4  14          1.35          1.48         1.08 o
  -2  -4  14          2.58          7.21         3.83 o
  -1  -4  14          8.45          7.63         3.86 o
   0  -4  14         62.62         78.90        10.48 o
   1  -4  14         30.88         30.98         6.02 o
   2  -4  14          4.11          4.44         3.87 o
   3  -4  14         15.81         18.18         9.44 o
   4  -4  14          2.01          5.60         8.26 o
  -4  -3  14          2.26          2.42         1.56 o
  -3  -3  14        109.84        125.97        12.72 o
  -2  -3  14         64.04         63.00         6.11 o
  -1  -3  14         15.91         15.90         4.48 o
   0  -3  14         54.19         54.73         6.90 o
   1  -3  14        121.67        143.65         9.38 o
   2  -3  14          0.00         -2.09         3.27 o
   3  -3  14          5.93          6.11         7.19 o
   4  -3  14          2.85          6.53         8.02 o
  -4  -2  14          1.58          1.54         1.24 o
  -3  -2  14          2.44          2.53         1.39 o
  -2  -2  14          4.57          3.25         1.71 o
  -1  -2  14          4.79          2.84         3.01 o
   0  -2  14          6.95          8.54         3.68 o
   1  -2  14          0.89          2.76         3.27 o
   2  -2  14         22.37         22.42         5.09 o
   3  -2  14          0.66          2.90         6.53 o
   4  -2  14          6.05          3.93         6.88 o
  -5  -1  14          1.67          8.57         5.86 o
  -4  -1  14         22.65         25.35         7.85 o
  -3  -1  14         23.97         27.79         4.89 o
  -2  -1  14        197.51        211.15         9.77 o
  -1  -1  14          7.57          7.72         2.29 o
   0  -1  14         48.00         50.40         6.33 o
   1  -1  14          6.04          2.95         3.14 o
   2  -1  14         38.75         38.75         5.65 o
   3  -1  14          1.97         -0.09         5.71 o
   4  -1  14          0.64          1.43         1.47 o
  -5   0  14          0.34         -1.12         4.59 o
  -4   0  14          0.69          1.07         3.85 o
  -3   0  14         26.53         28.58         4.63 o
  -2   0  14         22.42         23.94         4.16 o
  -1   0  14        120.11        109.94         7.17 o
   0   0  14          0.01          1.22         2.35 o
   1   0  14        130.57        126.15         6.46 o
   2   0  14         14.00         15.28         3.22 o
   3   0  14          0.64         -1.36         3.02 o
   4   0  14          4.00          4.79         3.13 o
   5   0  14          0.21          0.72         8.35 o
  -4   1  14         61.50         76.69        13.01 o
  -3   1  14         42.41         44.90         5.71 o
  -2   1  14          0.60         -1.18         1.89 o
  -1   1  14         22.25         18.72         3.69 o
   0   1  14        113.78         97.68         7.00 o
   1   1  14         16.48         16.25         4.03 o
   2   1  14          0.30         -0.85         1.92 o
   3   1  14          6.36          6.44         3.25 o
   4   1  14          7.69          9.50         3.76 o
   5   1  14          1.54         -2.06         3.90 o
  -4   2  14          0.52          2.51         4.26 o
  -3   2  14          7.28         11.86         7.81 o
  -2   2  14          0.56          3.69         2.24 o
  -1   2  14        611.63        605.87        15.80 o
   0   2  14        344.68        310.59        17.95 o
   1   2  14         23.79         28.72         4.39 o
   2   2  14         27.89         17.63         3.48 o
   3   2  14          2.11          2.07         2.81 o
   4   2  14         17.84         22.28        10.60 o
   5   2  14          1.13          0.15         6.83 o
  -4   3  14          1.96          3.17         4.30 o
  -3   3  14         16.19         17.05         3.85 o
  -2   3  14        116.83        108.34         7.97 o
  -1   3  14         34.00         38.70         5.19 o
   0   3  14         25.12         27.44         4.32 o
   1   3  14         11.64         12.54         3.37 o
   2   3  14         13.78         13.70         3.31 o
   3   3  14        136.57        133.55        11.54 o
   4   3  14         18.27         14.35        12.42 o
   5   3  14          7.56          6.56         4.93 o
  -4   4  14          9.92         11.28         4.39 o
  -3   4  14          0.82          0.83         2.08 o
  -2   4  14        333.36        346.66        12.79 o
  -1   4  14         25.89         26.31         4.41 o
   0   4  14        272.37        282.53        10.86 o
   1   4  14          4.56          3.46         2.59 o
   2   4  14          0.95          0.75         1.99 o
   3   4  14          9.85         11.08         6.20 o
   4   4  14         51.95         60.25        11.95 o
   5   4  14          3.43          3.24         5.33 o
  -4   5  14          4.82          3.38         2.46 o
  -3   5  14          0.87          1.41         1.99 o
  -2   5  14          8.33         15.67         3.66 o
  -1   5  14        364.69        352.96        12.73 o
   0   5  14         69.63         76.04         6.68 o
   1   5  14        100.37         95.23         7.15 o
   2   5  14         54.65         47.49         5.57 o
   3   5  14          5.87          7.69         5.53 o
   4   5  14         22.84         35.36         9.60 o
   5   5  14          4.75          0.04         5.11 o
  -4   6  14         10.84         17.90         4.01 o
  -3   6  14          5.64          2.56         2.29 o
  -2   6  14         44.39         46.54         6.01 o
  -1   6  14        201.04        176.53         9.30 o
   0   6  14          1.31         -1.67         3.11 o
   1   6  14        197.23        189.55         9.34 o
   2   6  14         15.17         17.76         3.94 o
   3   6  14          8.87          8.61         5.84 o
   4   6  14          0.24          1.10         4.11 o
  -4   7  14         23.23         39.18         7.01 o
  -3   7  14          0.30         -0.25         2.57 o
  -2   7  14          0.39         -0.69         1.83 o
  -1   7  14          0.07          2.98         2.55 o
   0   7  14          1.15          2.02         2.18 o
   1   7  14          6.09          5.52         2.88 o
   2   7  14         76.95         60.95        11.84 o
   3   7  14         15.28         16.02         7.17 o
   4   7  14          1.48         -3.28         3.32 o
  -3   8  14          0.31          3.92         4.09 o
  -2   8  14         13.84         13.60         3.49 o
  -1   8  14          0.43          1.43         2.10 o
   0   8  14          0.20          0.59         2.39 o
   1   8  14          1.44         -0.48         2.18 o
   2   8  14         78.53         95.63        14.14 o
   3   8  14          5.03         10.16         6.31 o
   4   8  14          5.05          8.04         6.51 o
  -3   9  14          7.52          6.78         2.79 o
  -2   9  14          9.04          3.94         2.65 o
  -1   9  14          0.00          0.78         2.37 o
   0   9  14          0.09         -1.10         2.13 o
   1   9  14          4.85          2.92         2.92 o
   2   9  14         11.79          7.39         6.25 o
   3   9  14          9.39         14.06         7.12 o
  -2  10  14          0.28         -1.57         2.07 o
  -1  10  14          1.48          2.92         2.85 o
   0  10  14          4.19          4.62         2.78 o
   1  10  14          0.07          0.27         2.90 o
   2  10  14          0.77          6.86         5.99 o
   3  10  14          1.61         -0.68         5.12 o
  -2  11  14         15.63         17.01         6.84 o
  -1  11  14          1.39          2.56         2.91 o
   0  11  14          8.21          6.30         3.31 o
   1  11  14          9.63         15.81         4.37 o
   2  11  14         14.91          7.58         7.21 o
  -1  12  14          2.87          0.85         5.14 o
   0  12  14          6.37          4.80         3.40 o
   1  12  14          3.24          3.95         3.52 o
   2  12  14         13.99         17.97         8.81 o
  -1  -8  15          0.37         -3.87         5.58 o
   0  -8  15          0.64         -3.98         5.38 o
  -2  -7  15          0.86          0.68         3.35 o
  -1  -7  15          0.03          0.75         2.83 o
   0  -7  15          0.75         -0.55         3.52 o
   1  -7  15          0.61         -2.95         3.41 o
   2  -7  15          4.46          0.55         3.97 o
  -3  -6  15          5.56         10.79         4.81 o
  -2  -6  15          0.49         -2.81         2.81 o
  -1  -6  15          2.93          5.13         3.75 o
   0  -6  15          0.78          1.73         3.83 o
   1  -6  15          0.39         -1.92         3.47 o
   2  -6  15          0.58          3.86         3.73 o
  -3  -5  15          9.22          7.52         2.41 o
  -2  -5  15          1.50          2.89         3.35 o
  -1  -5  15         23.90         23.23         5.79 o
   0  -5  15          5.00          5.52         4.11 o
   1  -5  15          4.76          3.83         7.34 o
   2  -5  15          7.47          9.98         4.27 o
   3  -5  15          1.07          0.02         6.22 o
  -3  -4  15         21.39         22.21         3.70 o
  -2  -4  15          0.16          0.17         0.40 o
  -1  -4  15         15.79          9.34         4.32 o
   0  -4  15         81.12         62.08         7.83 o
   1  -4  15         56.58         60.51         7.86 o
   2  -4  15          4.71         10.42         4.42 o
   3  -4  15          1.29          7.49         7.12 o
  -3  -3  15          1.50          2.83         2.59 o
  -2  -3  15         59.38         57.78         5.84 o
  -1  -3  15          2.86          4.58         3.42 o
   0  -3  15          4.97          9.42         4.16 o
   1  -3  15        100.13         96.94         8.85 o
   2  -3  15         33.49         42.92         6.71 o
   3  -3  15          1.07         -1.36         5.31 o
   4  -3  15          1.71         -2.68         6.11 o
  -4  -2  15          0.28          0.27         0.52 o
  -3  -2  15          2.43          1.44         1.69 o
  -2  -2  15         11.04         11.11         2.82 o
  -1  -2  15         12.46         12.06         2.87 o
   0  -2  15         28.66         39.02         6.08 o
   1  -2  15         23.89         29.12         5.43 o
   2  -2  15         77.90         84.38         8.40 o
   3  -2  15         36.44         41.77        12.15 o
   4  -2  15          6.66         10.40         4.01 o
  -4  -1  15          5.82          5.83         2.41 o
  -3  -1  15          4.96          5.86         1.91 o
  -2  -1  15        157.93        159.84         8.70 o
  -1  -1  15        220.86        230.30        10.33 o
   0  -1  15         40.92         46.35         5.11 o
   1  -1  15         34.96         27.26         5.24 o
   2  -1  15          9.75          6.79         3.62 o
   3  -1  15         55.31         59.33        13.79 o
   4  -1  15          4.55          4.02         1.86 o
  -4   0  15          0.27          2.58         4.37 o
  -3   0  15         10.67         10.41         3.19 o
  -2   0  15          9.30          6.49         2.89 o
  -1   0  15         65.68         62.50         6.24 o
   0   0  15          3.25          2.22         2.54 o
   1   0  15          1.41          2.25         2.64 o
   2   0  15         11.49          5.36         3.42 o
   3   0  15         70.98        101.32        16.57 o
   4   0  15         16.76         14.90         6.12 o
  -4   1  15          0.12         -1.10         3.85 o
  -3   1  15         33.71         28.42         6.32 o
  -2   1  15          1.07          1.75         2.21 o
  -1   1  15        169.71        171.49         8.70 o
   0   1  15          2.75          1.45         2.45 o
   1   1  15          1.07         -1.16         2.16 o
   2   1  15        198.19        187.58         7.98 o
   3   1  15         33.12         28.46        11.60 o
   4   1  15         53.69         40.40        14.90 o
   5   1  15          5.65         -9.18         9.18 o
  -4   2  15          0.40          1.83         2.19 o
  -3   2  15          2.79          5.66         2.41 o
  -2   2  15         20.55         19.02         3.96 o
  -1   2  15         11.68         10.73         3.23 o
   0   2  15         82.96         75.98         6.64 o
   1   2  15          9.73         11.43         3.28 o
   2   2  15          0.27         -1.70         2.11 o
   3   2  15         68.17         80.09         8.98 o
   4   2  15         23.02         13.84        14.73 o
   5   2  15          0.18         -1.42         3.72 o
  -4   3  15          1.31          1.89         3.33 o
  -3   3  15         14.16         11.90         3.52 o
  -2   3  15         37.78         46.15         5.82 o
  -1   3  15         10.96          7.92         2.94 o
   0   3  15         38.36         32.75         8.02 o
   1   3  15        122.61        126.09         7.41 o
   2   3  15         20.10         19.58         4.07 o
   3   3  15         69.75         66.00        11.82 o
   4   3  15          6.21          4.69         5.95 o
   5   3  15         17.43         13.28        15.23 o
  -4   4  15          8.16          3.59         2.75 o
  -3   4  15          0.74         -1.02         2.91 o
  -2   4  15         11.30         13.31         3.62 o
  -1   4  15        149.47        153.91         8.65 o
   0   4  15        212.63        214.99         9.75 o
   1   4  15        164.26        138.56         7.91 o
   2   4  15         29.46         28.40         4.55 o
   3   4  15         31.57         35.47         9.34 o
   4   4  15          9.56          7.10         5.01 o
   5   4  15          1.33          1.20         9.20 o
  -4   5  15          0.28          4.64         2.59 o
  -3   5  15          0.02          1.05         2.11 o
  -2   5  15         19.02         17.11         3.68 o
  -1   5  15        197.10        191.21         9.84 o
   0   5  15        377.36        398.59        13.47 o
   1   5  15        119.54        120.47         7.72 o
   2   5  15         15.13         11.18         5.00 o
   3   5  15          5.67          3.69         5.62 o
   4   5  15          3.12          1.42         4.55 o
  -4   6  15          7.20         10.35         4.09 o
  -3   6  15         24.68         23.52         5.95 o
  -2   6  15          8.09          7.47         3.56 o
  -1   6  15         90.85        107.94         9.51 o
   0   6  15        136.74        128.74         8.19 o
   1   6  15        112.39        117.06         7.95 o
   2   6  15          0.11          1.20         4.90 o
   3   6  15          1.65          3.54         4.74 o
   4   6  15         41.14         36.63         9.49 o
  -3   7  15          0.00          0.19         3.24 o
  -2   7  15          8.25         10.60         3.17 o
  -1   7  15         30.98         34.36         5.22 o
   0   7  15        144.83        145.74         8.86 o
   1   7  15        133.48        141.71         8.83 o
   2   7  15          8.23          5.84         5.69 o
   3   7  15          0.06         -2.44         3.41 o
   4   7  15          2.71          1.47         4.81 o
  -3   8  15          6.42          6.18         2.65 o
  -2   8  15          0.57         -1.34         2.09 o
  -1   8  15         39.55         34.81        10.23 o
   0   8  15         31.40         35.84         6.28 o
   1   8  15         51.06         52.18         6.55 o
   2   8  15          2.06         -0.11         4.83 o
   3   8  15          0.53         -0.48         5.29 o
  -2   9  15          3.12          3.93         5.37 o
  -1   9  15         14.04         11.08         3.90 o
   0   9  15         64.72         74.68         8.03 o
   1   9  15         33.12         41.43         6.11 o
   2   9  15         63.78         69.48        13.49 o
   3   9  15         30.47         34.01        10.35 o
  -2  10  15          6.88         10.42         3.42 o
  -1  10  15          0.77          1.10         2.95 o
   0  10  15         51.91         54.94         7.23 o
   1  10  15         25.12         28.06         5.56 o
   2  10  15         66.40         70.74        13.97 o
   3  10  15          0.41          3.36         5.27 o
  -1  11  15          4.55         -2.28         2.47 o
   0  11  15         15.35          9.82         3.96 o
   1  11  15         27.61         31.88         5.74 o
   2  11  15          0.74          5.49         6.07 o
   0  12  15          1.29          2.75         6.27 o
   1  12  15         10.27         14.73         4.37 o
  -2  -7  16          1.13          5.99         7.34 o
  -1  -7  16          0.22         -2.88         2.88 o
   0  -7  16          1.64          1.31         3.99 o
   1  -7  16          0.08         -3.57         3.57 o
  -2  -6  16          0.11          0.22         3.80 o
  -1  -6  16          9.75         10.97         4.23 o
   0  -6  16         19.39         23.42         6.15 o
   1  -6  16          1.73          2.28         3.70 o
   2  -6  16          0.72          3.11         4.35 o
  -3  -5  16          9.37         13.14         4.70 o
  -2  -5  16          0.02          0.08         0.78 o
  -1  -5  16          0.14         -2.67         2.67 o
   0  -5  16          8.89          7.04         4.51 o
   1  -5  16         20.16         12.32         6.16 o
   2  -5  16         17.96         23.01         6.98 o
  -3  -4  16         20.12         27.83        10.41 o
  -2  -4  16         22.97         25.65         4.12 o
  -1  -4  16         15.56         16.43         3.40 o
   0  -4  16          0.12         -0.74         3.44 o
   1  -4  16          5.94          4.08         3.89 o
   2  -4  16         10.11         18.40         5.21 o
   3  -4  16          0.19          0.92         6.95 o
  -3  -3  16          7.08          7.87         2.22 o
  -2  -3  16         40.38         38.48         4.79 o
  -1  -3  16         20.07         17.29         3.48 o
   0  -3  16         53.48         51.63         7.02 o
   1  -3  16          0.43          1.84         3.61 o
   2  -3  16          6.18          9.43         4.36 o
   3  -3  16          2.52          5.01         7.89 o
  -3  -2  16          8.50          8.56         2.34 o
  -2  -2  16         42.60         41.81         4.99 o
  -1  -2  16          2.56          0.53         3.02 o
   0  -2  16         29.88         30.92         4.35 o
   1  -2  16        120.16        122.72         9.68 o
   2  -2  16          2.36          4.58         3.74 o
   3  -2  16          0.61         -1.99         5.09 o
   4  -2  16          5.78         11.51         5.29 o
  -3  -1  16          1.00          0.96         0.94 o
  -2  -1  16          2.13          2.91         1.50 o
  -1  -1  16         32.53         31.69         4.41 o
   0  -1  16         26.42         31.25         4.56 o
   1  -1  16         53.65         51.14         5.48 o
   2  -1  16          8.88          8.35         4.13 o
   3  -1  16         10.86          8.55         7.74 o
   4  -1  16          8.06          9.22         2.47 o
  -4   0  16          7.51          4.66         5.07 o
  -3   0  16         18.78         25.52         4.50 o
  -2   0  16          0.31          0.83         2.16 o
  -1   0  16         26.24         22.83         3.96 o
   0   0  16          0.00          2.27         3.52 o
   1   0  16         14.88         14.70         3.08 o
   2   0  16          0.06         -0.11         1.31 o
   3   0  16          1.06          1.75         6.66 o
   4   0  16         12.17         10.23         3.54 o
  -4   1  16          6.16          8.83         5.38 o
  -3   1  16         28.49         32.64         6.40 o
  -2   1  16          7.62         14.54         3.57 o
  -1   1  16         82.85         87.39         7.44 o
   0   1  16         62.95         65.58         7.61 o
   1   1  16          9.79          9.50         3.28 o
   2   1  16         10.00          6.94         4.94 o
   3   1  16          7.89          1.92         3.27 o
   4   1  16          0.52          1.02         1.00 o
  -4   2  16         12.10         17.54         3.53 o
  -3   2  16          2.60         10.29         2.95 o
  -2   2  16         51.45         52.12         6.34 o
  -1   2  16          4.91          3.42         2.73 o
   0   2  16        123.22        106.79        10.24 o
   1   2  16          4.25          6.93         3.02 o
   2   2  16          5.88          2.89         2.74 o
   3   2  16         16.99          3.19         5.62 o
   4   2  16          5.39          4.63         4.63 o
   5   2  16          1.61         -1.71         5.03 o
  -4   3  16          0.97          7.87         2.63 o
  -3   3  16         15.89         18.14         3.80 o
  -2   3  16         13.79         15.36         3.87 o
  -1   3  16        379.54        392.43        13.87 o
   0   3  16        129.73        130.08        21.67 o
   1   3  16          6.14          7.90         3.08 o
   2   3  16         22.32         22.31         4.24 o
   3   3  16         31.85         41.44         9.90 o
   4   3  16         13.30          9.09         5.97 o
   5   3  16          0.54         -0.11         9.05 o
  -4   4  16          1.02          0.39         2.82 o
  -3   4  16         29.54         38.54         5.79 o
  -2   4  16          0.34         -1.07         2.22 o
  -1   4  16         50.23         41.59         5.72 o
   0   4  16          0.11          1.28         2.41 o
   1   4  16         15.51         11.03         3.46 o
   2   4  16         45.35         48.22         5.84 o
   3   4  16          2.13          4.77         4.77 o
   4   4  16          0.87          2.55         5.05 o
  -4   5  16          0.57          2.66         2.93 o
  -3   5  16         19.59         18.61         4.16 o
  -2   5  16          5.58          7.98         2.77 o
  -1   5  16          0.32          0.45         2.12 o
   0   5  16        103.30         98.87         7.98 o
   1   5  16          1.70          1.78         2.37 o
   2   5  16          1.94          3.23         5.23 o
   3   5  16         38.90         27.69         8.70 o
   4   5  16          5.35          9.88         5.55 o
  -3   6  16          3.70          2.82         5.39 o
  -2   6  16          6.56          5.73         2.61 o
  -1   6  16          6.07          1.66         2.49 o
   0   6  16          4.53          7.95         3.16 o
   1   6  16          0.33          0.85         2.15 o
   2   6  16         11.56          3.30         5.27 o
   3   6  16         10.41         14.35         6.84 o
   4   6  16         16.89         24.41         8.68 o
  -3   7  16          0.22          2.05         6.52 o
  -2   7  16         32.64         33.00         5.29 o
  -1   7  16          4.89          4.24         2.85 o
   0   7  16          2.05         -1.39         1.89 o
   1   7  16         16.52         16.99         4.19 o
   2   7  16         30.22         27.91         9.09 o
   3   7  16          0.02         -1.77         4.74 o
   4   7  16         22.34         20.48         8.50 o
  -2   8  16          1.58          5.78         2.65 o
  -1   8  16         16.77         14.31         3.85 o
   0   8  16          0.06         -0.50         2.37 o
   1   8  16          9.01         10.61         3.51 o
   2   8  16          0.70         -2.40         4.37 o
   3   8  16          3.24          3.45         4.94 o
  -2   9  16          1.86          4.68         4.23 o
  -1   9  16          8.40          7.43         3.62 o
   0   9  16          7.03          5.82         3.07 o
   1   9  16         16.57         18.86         4.70 o
   2   9  16         18.19         25.60         9.60 o
   3   9  16          1.34          0.26         5.20 o
  -1  10  16          1.31          7.02         3.21 o
   0  10  16          3.37          3.63         3.38 o
   1  10  16          7.07         11.65         3.91 o
   2  10  16          1.50          2.16         6.16 o
   0  11  16         21.34         27.69         5.69 o
   1  11  16          4.34          7.15         4.66 o
  -1  -7  17          0.02          1.75         7.17 o
   0  -7  17          0.10         -3.08         6.09 o
  -1  -6  17          0.65          0.28         4.57 o
   0  -6  17          8.91          6.99         4.66 o
   1  -6  17          0.71          0.08         5.39 o
   2  -6  17          0.13          5.64         6.27 o
  -2  -5  17          0.62         -3.56         3.56 o
  -1  -5  17          0.73          0.11         1.63 o
   0  -5  17          9.70         10.17         5.10 o
   1  -5  17          9.74         14.02         5.16 o
   2  -5  17          0.14          0.71         4.04 o
  -3  -4  17          1.54         14.46         4.74 o
  -2  -4  17          0.85          1.44         1.47 o
  -1  -4  17          2.80          1.48         1.90 o
   0  -4  17         29.24         33.28         6.48 o
   1  -4  17         14.59          9.09         4.50 o
   2  -4  17         11.80         13.21         4.96 o
   3  -4  17          6.33         10.99         8.79 o
  -3  -3  17          0.66          1.14         2.95 o
  -2  -3  17          5.12          4.55         1.97 o
  -1  -3  17          2.33         -0.07         3.15 o
   0  -3  17         15.00         17.34         3.61 o
   1  -3  17          1.18          3.58         3.93 o
   2  -3  17          2.46          1.22         3.69 o
   3  -3  17          9.34         13.82         8.61 o
  -3  -2  17          4.91          3.21         1.90 o
  -2  -2  17         17.74         16.47         3.27 o
  -1  -2  17          6.86          3.92         2.68 o
   0  -2  17         12.54         12.64         3.03 o
   1  -2  17         10.20         11.06         2.81 o
   2  -2  17          9.09          7.51         3.85 o
   3  -2  17         13.61         14.40         8.81 o
  -3  -1  17          5.67          6.18         2.00 o
  -2  -1  17          0.34         -0.76         2.45 o
  -1  -1  17         10.66          8.24         2.43 o
   0  -1  17          5.90          4.70         2.08 o
   1  -1  17         47.94         54.49         5.64 o
   2  -1  17         30.38         28.57         4.28 o
   3  -1  17          0.62          2.02         6.47 o
   4  -1  17          0.59          2.42        10.84 o
  -3   0  17          3.20          4.20         1.59 o
  -2   0  17         71.28         68.34         6.26 o
  -1   0  17         75.07         68.83         6.20 o
   0   0  17         10.93         10.89         2.69 o
   1   0  17         61.69         67.98         6.12 o
   2   0  17          0.01          0.07         1.21 o
   3   0  17          0.00         -1.05         2.95 o
   4   0  17          4.07         -1.36         7.62 o
  -4   1  17          0.01         -3.69         3.69 o
  -3   1  17          2.74         -0.01         4.38 o
  -2   1  17          1.01          2.71         2.23 o
  -1   1  17          0.32         -0.56         1.91 o
   0   1  17         26.53         24.21         5.96 o
   1   1  17         98.32        101.12         8.71 o
   2   1  17         86.21         93.25         7.18 o
   3   1  17         34.69         33.79         5.81 o
   4   1  17          1.99          2.58         4.70 o
  -4   2  17          0.08          0.40         3.97 o
  -3   2  17          1.10          4.44         2.61 o
  -2   2  17          9.29          6.81         3.75 o
  -1   2  17         35.11         34.96         5.37 o
   0   2  17          2.48          0.99         2.49 o
   1   2  17         97.99        109.17         8.10 o
   2   2  17         85.04         91.59         7.69 o
   3   2  17         14.72         21.29         7.76 o
   4   2  17          2.45          1.40         4.48 o
  -4   3  17          0.01          3.76         3.14 o
  -3   3  17          0.69         -0.44         2.13 o
  -2   3  17          8.78         10.90         3.25 o
  -1   3  17         17.14         14.33         3.83 o
   0   3  17          2.24         -0.42         2.19 o
   1   3  17         14.30         12.23         3.65 o
   2   3  17         65.19         72.57         6.99 o
   3   3  17         17.35         20.59         7.43 o
   4   3  17          2.25          5.58         4.53 o
  -4   4  17          1.91          5.82         3.82 o
  -3   4  17         41.42         39.90         5.92 o
  -2   4  17         19.57         22.73         5.01 o
  -1   4  17          6.84          5.32         2.59 o
   0   4  17          0.00         -1.50         1.96 o
   1   4  17          0.74          0.15         2.43 o
   2   4  17         29.45         27.75         8.52 o
   3   4  17         18.05         14.90         6.66 o
   4   4  17         42.64         47.40        10.38 o
  -3   5  17          3.39          4.35         2.28 o
  -2   5  17         44.03         39.52         6.31 o
  -1   5  17          1.31          0.26         2.19 o
   0   5  17         73.02         74.82         6.29 o
   1   5  17          0.12          0.10         0.35 o
   2   5  17          1.42         -2.20         4.70 o
   3   5  17         20.10         23.71         8.00 o
   4   5  17         10.12         10.29         5.75 o
  -3   6  17          0.40          3.21         2.80 o
  -2   6  17         51.08         56.35         6.99 o
  -1   6  17         12.14          9.35         3.58 o
   0   6  17          9.69          9.13         3.35 o
   1   6  17          0.49          3.20         2.54 o
   2   6  17          9.39         14.88         7.41 o
   3   6  17          2.36          2.90         4.61 o
  -2   7  17         21.71         23.57         4.58 o
  -1   7  17         28.40         34.53         5.73 o
   0   7  17          8.87          8.03         3.24 o
   1   7  17         19.24         22.25         4.56 o
   2   7  17          0.16         -4.00         4.66 o
   3   7  17         13.96         11.71         6.71 o
  -2   8  17         31.57         41.41         9.08 o
  -1   8  17          2.38          2.60         2.98 o
   0   8  17         52.70         46.69         6.56 o
   1   8  17          4.46          2.71         2.64 o
   2   8  17          0.70          1.45         5.05 o
   3   8  17          1.31          5.99         5.29 o
  -1   9  17         84.82        109.87        10.00 o
   0   9  17         52.94         55.81         7.46 o
   1   9  17         26.47         24.16         4.88 o
   2   9  17          0.83          1.51         5.60 o
   0  10  17         16.63         14.53         4.19 o
   1  10  17         33.64         33.48         5.94 o
   1  11  17         10.02         13.64         5.53 o
   0  -6  18          0.08         -0.83         6.40 o
  -1  -5  18         10.55         22.90         7.47 o
   0  -5  18          0.75         -0.72         4.94 o
   1  -5  18          0.93         -0.34         3.55 o
   2  -5  18          0.78          5.53         4.99 o
  -2  -4  18         14.20         11.25         5.09 o
  -1  -4  18          0.63          0.22         1.13 o
   0  -4  18          6.22          4.23         3.06 o
   1  -4  18         28.13         31.27         6.57 o
   2  -4  18          0.01          0.38         3.90 o
  -2  -3  18          0.00          3.52         3.58 o
  -1  -3  18          2.15          0.93         1.99 o
   0  -3  18          2.61          2.83         1.51 o
   1  -3  18         34.05         33.36         4.77 o
   2  -3  18         12.44         15.87         5.08 o
   3  -3  18          0.46          2.40         6.97 o
  -3  -2  18          5.98          7.08         3.96 o
  -2  -2  18          6.72          7.22         2.17 o
  -1  -2  18          3.65          3.88         1.77 o
   0  -2  18          1.37          0.83         1.42 o
   1  -2  18          4.72          4.68         1.96 o
   2  -2  18          4.02          4.67         1.80 o
   3  -2  18          0.03         -1.60         5.03 o
  -3  -1  18          0.01          1.25         3.08 o
  -2  -1  18          6.17          7.49         2.18 o
  -1  -1  18          6.31          7.37         2.21 o
   0  -1  18          1.99          1.42         1.34 o
   1  -1  18          1.94          1.59         1.32 o
   2  -1  18         21.15         18.05         3.62 o
   3  -1  18          0.14          0.11         0.34 o
  -3   0  18          0.14          0.85         3.89 o
  -2   0  18          0.06         -0.27         1.79 o
  -1   0  18          7.87          9.72         2.31 o
   0   0  18         23.36         26.22         3.95 o
   1   0  18          3.75          3.92         1.74 o
   2   0  18          0.48          0.68         0.68 o
   3   0  18          2.64          2.87         1.70 o
   4   0  18          0.52         -3.43         4.77 o
  -3   1  18          0.00         -1.95         2.36 o
  -2   1  18          0.07          0.26         0.81 o
  -1   1  18         16.21         17.55         3.30 o
   0   1  18         18.52         15.22         3.34 o
   1   1  18          1.11          1.31         1.00 o
   2   1  18         17.56         19.03         3.42 o
   3   1  18          4.22          4.29         2.06 o
  -3   2  18         10.82          9.33         3.23 o
  -2   2  18          2.76          0.55         3.19 o
  -1   2  18          2.67          2.31         2.72 o
   0   2  18          0.74          2.04         2.69 o
   1   2  18          9.74          8.92         3.49 o
   2   2  18         49.56         56.33         6.65 o
   3   2  18          0.04          0.04         0.20 o
  -3   3  18         14.42         15.60         3.57 o
  -2   3  18          0.32          3.19         2.15 o
  -1   3  18          5.95          8.30         3.30 o
   0   3  18         25.17         31.06         5.30 o
   1   3  18          1.78          0.31         2.34 o
   2   3  18          0.07          2.25         5.31 o
   3   3  18         11.95         10.16         6.27 o
   4   3  18          0.81          2.88         5.14 o
  -3   4  18          8.89         14.90         3.63 o
  -2   4  18         12.65         15.21         3.72 o
  -1   4  18         68.06         64.60         7.18 o
   0   4  18          1.11         -0.81         3.13 o
   1   4  18          3.97          3.97         2.71 o
   2   4  18          5.64         11.60         6.27 o
   3   4  18         11.14         20.33         7.47 o
   4   4  18          0.00         -2.86         4.24 o
  -3   5  18          6.14         10.16         3.37 o
  -2   5  18         27.60         25.70         4.88 o
  -1   5  18          1.29         -0.08         2.23 o
   0   5  18          9.10          7.02         3.12 o
   1   5  18          8.25          6.03         2.91 o
   2   5  18          0.00          0.53         4.53 o
   3   5  18          3.00          0.42         4.17 o
  -2   6  18          9.60         14.21         4.54 o
  -1   6  18          9.25          8.35         3.30 o
   0   6  18          0.07         -0.41         2.20 o
   1   6  18          6.42          2.87         2.77 o
   2   6  18          9.61          6.97         6.07 o
   3   6  18          7.79         17.14         6.99 o
  -2   7  18          0.89          6.21         2.56 o
  -1   7  18          9.36         11.84         3.97 o
   0   7  18         21.08         19.99         4.50 o
   1   7  18          2.75          2.90         2.72 o
   2   7  18          0.34         -1.23         4.94 o
   3   7  18         11.64         18.48         7.36 o
  -1   8  18         11.45         14.74         3.89 o
   0   8  18         16.20         16.22         4.10 o
   1   8  18          0.83          0.30         2.54 o
   2   8  18          0.00          2.42         4.94 o
   0   9  18          7.35         10.44         3.81 o
   1   9  18          1.00          2.79         3.10 o
   0  10  18          0.88         -3.41         3.41 o
   1  10  18          3.70          5.25         4.22 o
   0  -4  19          4.25          7.76         6.05 o
   1  -4  19          0.45          2.29         5.51 o
   2  -4  19          2.93          8.41         4.75 o
  -1  -3  19         11.81         14.58         3.66 o
   0  -3  19          3.18          3.25         1.65 o
   1  -3  19          1.55          1.11         1.18 o
   2  -3  19          2.12          2.22         5.14 o
  -2  -2  19          5.95          9.73         4.46 o
  -1  -2  19         12.98         16.44         3.32 o
   0  -2  19          1.32          0.16         2.73 o
   1  -2  19          5.87          4.71         2.16 o
   2  -2  19          0.07          0.13         0.48 o
  -2  -1  19          2.17          2.81         1.34 o
  -1  -1  19          0.89          1.41         1.15 o
   0  -1  19         15.92         17.27         3.43 o
   1  -1  19          3.85          4.00         1.86 o
   2  -1  19         33.98         33.74         4.66 o
  -2   0  19          3.03          4.53         2.16 o
  -1   0  19          0.31          0.67         1.42 o
   0   0  19         11.29         11.84         2.83 o
   1   0  19         45.53         46.40         5.43 o
   2   0  19         21.10         20.45         3.67 o
  -3   1  19          0.49          6.07         3.60 o
  -2   1  19          0.87          0.44         0.88 o
  -1   1  19          3.23          2.74         1.61 o
   0   1  19          2.50          1.04         2.10 o
   1   1  19          1.59          1.83         1.15 o
   2   1  19         15.71         15.53         3.16 o
   3   1  19          4.76          4.81         2.19 o
  -3   2  19          3.33         14.03         3.22 o
  -2   2  19          4.58          4.05         2.72 o
  -1   2  19          5.90          7.24         3.35 o
   0   2  19         12.24         13.78         4.00 o
   1   2  19         33.69         31.53         4.36 o
   2   2  19         25.10         24.31         4.93 o
   3   2  19          0.03          0.03         0.17 o
  -3   3  19          2.06          2.73         3.82 o
  -2   3  19          9.07          7.73         4.93 o
  -1   3  19          3.37          0.17         2.68 o
   0   3  19         14.10         19.27         4.33 o
   1   3  19         28.90         24.02         4.59 o
   2   3  19          1.48          5.05         5.38 o
   3   3  19          0.08          0.20         4.42 o
  -2   4  19         37.06         32.87         5.13 o
  -1   4  19          0.03         -1.06         2.66 o
   0   4  19         34.00         40.65         6.10 o
   1   4  19         27.94         29.15         5.06 o
   2   4  19         23.17         24.15         8.46 o
   3   4  19          1.41          5.38         4.59 o
  -2   5  19          0.81         -2.15         2.15 o
  -1   5  19          5.00          5.79         3.17 o
   0   5  19         82.64         96.52         8.77 o
   1   5  19         20.63         24.91         4.78 o
   2   5  19         27.39         31.53         9.36 o
   3   5  19         15.74         10.88         6.51 o
  -2   6  19         12.95         16.64         4.02 o
  -1   6  19          0.26          2.26         3.20 o
   0   6  19          6.03          3.13         2.97 o
   1   6  19          3.38          2.43         2.87 o
   2   6  19         10.95          5.97         5.51 o
   3   6  19          9.16         15.49         7.21 o
  -1   7  19         34.83         48.39         8.59 o
   0   7  19          7.46          1.03         6.53 o
   1   7  19         10.96          8.55         3.33 o
   2   7  19          1.89          5.34         6.05 o
   0   8  19          0.37          4.81         3.02 o
   1   8  19          6.30          6.18         3.11 o
   0   9  19         43.14         52.12         9.42 o
   1   9  19          6.24          2.03         4.04 o
   1  -3  20          0.03          2.49         5.18 o
   0  -2  20          5.75          3.48         2.82 o
   1  -2  20          1.63          2.22         4.68 o
   2  -2  20          2.52         -1.01         4.50 o
  -1  -1  20          0.00         -2.71         2.71 o
   0  -1  20          1.11          1.68         1.38 o
   1  -1  20          0.66          1.66         3.50 o
   2  -1  20          1.59          8.15         5.01 o
  -2   0  20          3.59          3.10         3.19 o
  -1   0  20          1.51          2.38         2.11 o
   0   0  20          0.24          0.02         0.96 o
   1   0  20         17.57         20.57         3.64 o
   2   0  20          7.03          7.40         2.71 o
  -2   1  20          1.39          1.07         2.73 o
  -1   1  20         12.45         14.26         3.04 o
   0   1  20          1.08          0.71         1.01 o
   1   1  20          1.41          1.86         1.16 o
   2   1  20          0.16          0.15         0.39 o
  -2   2  20          1.67         -0.24         2.90 o
  -1   2  20          5.75          6.37         2.16 o
   0   2  20          0.00          3.47         3.87 o
   1   2  20          2.48          3.30         1.52 o
   2   2  20          0.15          0.14         0.37 o
  -2   3  20          7.34          9.07         3.65 o
  -1   3  20         11.19         12.17         3.78 o
   0   3  20         41.82         42.93         6.34 o
   1   3  20          2.50          5.46         3.10 o
   2   3  20          0.76         -1.71         4.35 o
  -2   4  20         14.32         19.89         6.88 o
  -1   4  20          0.00         -1.90         2.40 o
   0   4  20          0.08         -0.73         2.51 o
   1   4  20          0.64          3.95         2.88 o
   2   4  20          6.76          4.77         5.14 o
   3   4  20          2.65          7.10         5.09 o
  -2   5  20          1.27          9.64         5.18 o
  -1   5  20          3.12          3.69         2.68 o
   0   5  20          2.72          5.85         3.20 o
   1   5  20         12.24         15.90         4.42 o
   2   5  20         15.62         22.35         8.35 o
  -1   6  20         43.66         50.59         6.87 o
   0   6  20          8.13          4.18         2.96 o
   1   6  20          4.42          3.38         3.10 o
   2   6  20          0.23          1.34         5.05 o
   0   7  20          1.14         -0.75         2.36 o
   1   7  20         14.79         15.96         4.46 o
   1   8  20          0.49         -1.29         2.99 o
   1  -1  21          0.00         -4.13         4.13 o
   0   0  21          3.89         11.71         5.20 o
   1   0  21          1.21          4.42         4.55 o
   0   1  21         12.17         15.72         5.60 o
   1   1  21          1.64          0.31         3.93 o
  -1   2  21          0.96          1.99         3.76 o
   0   2  21         10.27          9.79         2.63 o
   1   2  21          2.68          4.88         3.82 o
  -2   3  21         14.54         27.21         7.41 o
  -1   3  21          0.58          0.23         3.97 o
   0   3  21         56.60         57.76         5.92 o
   1   3  21         41.17         40.94         5.01 o
  -1   4  21          1.17          2.22         4.90 o
   0   4  21         12.00          8.35         3.65 o
   1   4  21          0.00          0.19         2.85 o
   2   4  21          3.85         -5.45         5.45 o
  -1   5  21          0.29          4.46         4.83 o
   0   5  21          1.18         11.28         3.45 o
   1   5  21         84.57        107.67        17.59 o
   2   5  21          6.55         13.40         6.36 o
   0   6  21          3.54          2.16         3.50 o
   1   6  21          1.83          2.66         2.97 o
   1   7  21          0.12          3.32         3.28 o
   1   2  22          0.17         -2.29         3.71 o
   1   3  22          0.04         -0.79         3.43 o
  -1   4  22         11.89         23.93         7.76 o
   0   4  22          0.76         -0.42         5.16 o
   1   4  22          1.77          8.68         4.71 o
   0   5  22          0.02         -4.88         4.92 o
                                                
